# Supplementary material for: Bis(adeninium) bis­(hydrogensulfate) sulfate
Source: Acta Crystallogr Sect E Struct Rep Online. 2012 Nov 3;68(Pt 12):o3266–7. doi: 10.1107/S1600536812044728 (PMC3588817; doi:10.1107/S1600536812044728)
Supplement: Supplementary file 1 [file e-68-o3266-sup1.cif]

##############################################################################
#                                                                            #
# This CIF contains the data in a paper accepted for publication in          #
# Acta Crystallographica Section E. It conforms to the requirements of       #
# Notes for Authors for Acta Crystallographica Section E, and has been       #
# peer reviewed under the auspices of the IUCr Commission on Journals.       #
#                                                                            #
# Full details of the Crystallographic Information File format               #
# are given in the paper "The Crystallographic Information File (CIF):       #
# a New Standard Archive File for Crystallography" by S. R. Hall, F. H.      #
# Allen and I. D. Brown [Acta Cryst. (1991), A47, 655-685].                  #
#                                                                            #
# The current version of the core CIF dictionary is obtainable from          #
# ftp://ftp.iucr.org/pub/cif_core.dic.                                       #
#                                                                            #
# Software is freely available for graphical display of the structure(s)     #
# in this CIF. For information consult the CIF software page                 #
# http://www.iucr.org/resources/cif/software.                                #
#                                                                            #
# This file may be used for bona fide research purposes within the           #
# scientific community so long as proper attribution is given to the journal # 
# article from which it was obtained.                                        #
#                                                                            #
##############################################################################
data_global
_audit_creation_method     'WinGX routine-INITIALISE'
_journal_date_recd_electronic     2012-10-16
_journal_date_accepted     2012-10-29
_journal_name_full     'Acta Crystallographica, Section E'
_journal_year     2012
_journal_volume     68
_journal_issue     12
_journal_page_first     o3266
_journal_page_last     o3267
_journal_paper_category     QO
_journal_paper_doi     10.1107/S1600536812044728
_journal_coeditor_code     XU5635
_publ_contact_author_name     'Lamia, Bendjeddou'
_publ_contact_author_address
;
Unit\'e de recherche Chimie de l'environnement et molculaire, structurale
'CHEMS', Facult\'e des Sciences Exactes,Campus Chaabet Ersas, Universit\'e
Mentouri de Constantine, 25000 Constantine, Alg\'erie
;
_publ_contact_author_email     'Lamiabendjeddou@yahoo.fr'
_publ_contact_author_fax     '00 (213) 31 61 46 44'
_publ_contact_author_phone     '00 (213) 31 61 46 44'
_publ_section_title
;
Bis(adeninium) bis(hydrogensulfate) sulfate
;
loop_
    _publ_author_name
    _publ_author_address
    'Guenifa, Fatiha'
;
Unit\'e de Recherche Chimie de l'Environnement et Mol\'eculaire Structurale
 (CHEMS)
Facult\'e des Sciences Exactes
Campus Chaabet Ersas
Universit\'e Mentouri de Constantine
25000 Constantine
Algeria
;
    'Bendjeddou, Lamia'
;
Unit\'e de Recherche Chimie de l'Environnement et Mol\'eculaire Structurale
 (CHEMS)
Facult\'e des Sciences Exactes
Campus Chaabet Ersas
Universit\'e Mentouri de Constantine
25000 Constantine
Algeria
;
    'Cherouana, Aouatef'
;
Unit\'e de Recherche Chimie de l'Environnement et Mol\'eculaire Structurale
 (CHEMS)
Facult\'e des Sciences Exactes
Campus Chaabet Ersas
Universit\'e Mentouri de Constantine
25000 Constantine
Algeria
;
    'Dahaoui, Slimane'
;
Cristallographie, R\'esonance Magn\'etique et Mod\'elisation (CRM2),
Universit\'e Henri Poincar\'e, Nancy 1, Facult\'e des Sciences,
BP 70239, 54506 Vandoeuvre l\`es Nancy CEDEX, France
;
    'Lecomte, Claude'
;
Cristallographie, R\'esonance Magn\'etique et Mod\'elisation (CRM2),
Universit\'e Henri Poincar\'e, Nancy 1, Facult\'e des Sciences,
BP 70239, 54506 Vandoeuvre l\`es Nancy CEDEX, France
;
_publ_section_synopsis     .
data_I
_chemical_name_systematic
;
Bis(adeninium) bis(hydrogensulfate) sulfate
;
_chemical_name_common     ?
_chemical_formula_moiety     '2(C5 H7 N5 +), O4 S 2-, 2(H O4 S -)'
_chemical_formula_sum     'C10 H16 N10 O12 S3'
_chemical_formula_structural     'C10 H16 N10 O12 S3'
_chemical_formula_iupac     '2C5 H7 N5 +, 2H S O4 -, S O4 2-'
_chemical_formula_weight     564.54
_chemical_melting_point     ?
_symmetry_cell_setting     monoclinic
_symmetry_space_group_name_H-M     'C 2/c'
_symmetry_space_group_name_Hall     '-C 2yc'
loop_
    _symmetry_equiv_pos_site_id
    _symmetry_equiv_pos_as_xyz
    1 x,y,z
    2 -x,y,1/2-z
    3 -x,-y,-z
    4 x,-y,1/2+z
    5 1/2+x,1/2+y,z
    6 1/2-x,1/2+y,1/2-z
    7 1/2-x,1/2-y,-z
    8 1/2+x,1/2-y,1/2+z
_cell_length_a     26.370(5)
_cell_length_b     8.970(2)
_cell_length_c     20.350(4)
_cell_angle_alpha     90
_cell_angle_beta     126.184(10)
_cell_angle_gamma     90
_cell_volume     3885.2(15)
_cell_formula_units_Z     8
_cell_measurement_reflns_used     5681
_cell_measurement_theta_min     3
_cell_measurement_theta_max     30.03
_cell_measurement_temperature     120
_exptl_crystal_description     ' needle'
_exptl_crystal_colour     ' colourless'
_exptl_crystal_size_max     0.3
_exptl_crystal_size_mid     0.3
_exptl_crystal_size_min     0.2
_exptl_crystal_density_diffrn     1.93
_exptl_crystal_density_method     'Not Measured'
_exptl_crystal_F_000     2320
_exptl_absorpt_coefficient_mu     0.475
_exptl_absorpt_correction_type     none
_diffrn_ambient_temperature     120
_diffrn_radiation_type     'MoK\a'
_diffrn_radiation_wavelength     0.71073
_diffrn_radiation_source     'fine-focus sealed tube'
_diffrn_radiation_monochromator     'graphite'
_diffrn_measurement_device     'Nonius KappaCCD'
_diffrn_measurement_method     \w
_diffrn_detector_area_resol_mean     ?
_diffrn_reflns_number     5681
_diffrn_reflns_av_R_equivalents     0.0000
_diffrn_reflns_av_sigmaI/netI     0.0499
_diffrn_reflns_theta_min     3.00
_diffrn_reflns_theta_max     30.03
_diffrn_reflns_theta_full     30.03
_diffrn_measured_fraction_theta_max     0.998
_diffrn_measured_fraction_theta_full     0.998
_diffrn_reflns_limit_h_min     0
_diffrn_reflns_limit_h_max     37
_diffrn_reflns_limit_k_min     0
_diffrn_reflns_limit_k_max     12
_diffrn_reflns_limit_l_min     -28
_diffrn_reflns_limit_l_max     23
_refine_special_details
;
Refinement of <i>F</i>^2^ against ALL reflections. The weighted <i>R</i>-factor
<i>wR</i> and goodness of fit <i>S</i> are based on <i>F</i>^2^, conventional
<i>R</i>-factors <i>R</i> are based on <i>F</i>, with <i>F</i> set to zero for
negative <i>F</i>^2^. The threshold expression of <i>F</i>^2^ >
\s(<i>F</i>^2^) is used only for calculating <i>R</i>-factors(gt) <i>etc</i>.
and is not relevant to the choice of reflections for refinement.
<i>R</i>-factors based on <i>F</i>^2^ are statistically about twice as large
as those based on <i>F</i>, and <i>R</i>- factors based on ALL data will be
even larger.
;
_reflns_number_total     5681
_reflns_number_gt     3989
_reflns_threshold_expression     >2sigma(I)
_refine_ls_structure_factor_coef     Fsqd
_refine_ls_matrix_type     full
_refine_ls_R_factor_all     0.0693
_refine_ls_R_factor_gt     0.0428
_refine_ls_wR_factor_gt     0.1164
_refine_ls_wR_factor_ref     0.1308
_refine_ls_goodness_of_fit_ref     1.070
_refine_ls_restrained_S_all     1.070
_refine_ls_number_reflns     5681
_refine_ls_number_parameters     352
_refine_ls_number_restraints     12
_refine_ls_hydrogen_treatment     mixed
_refine_ls_weighting_scheme     calc
_refine_ls_weighting_details
                 'calc w=1/[\s^2^(Fo^2^)+(0.0749P)^2^] where P=(Fo^2^+2Fc^2^)/3'
_refine_ls_shift/su_max     0.001
_refine_ls_shift/su_mean     0.000
_refine_diff_density_max     1.089
_refine_diff_density_min     -0.595
_refine_ls_extinction_method     ' none'
_refine_ls_extinction_coef     ?
_refine_ls_extinction_expression     ?
loop_
    _atom_type_symbol
    _atom_type_description
    _atom_type_scat_dispersion_real
    _atom_type_scat_dispersion_imag
    _atom_type_scat_source
    C C 0.0033 0.0016 'International Tables Vol C Tables 4.2.6.8 and 6.1.1.4'
    H H 0 0 'International Tables Vol C Tables 4.2.6.8 and 6.1.1.4'
    N N 0.0061 0.0033 'International Tables Vol C Tables 4.2.6.8 and 6.1.1.4'
    O O 0.0106 0.006 'International Tables Vol C Tables 4.2.6.8 and 6.1.1.4'
    S S 0.1246 0.1234 'International Tables Vol C Tables 4.2.6.8 and 6.1.1.4'
_computing_data_collection     '<i>KappaCCD Reference Manual</i> (Nonius, 1998)'
_computing_cell_refinement     'DENZO and SCALEPACK (Otwinowski & Minor, 1997)'
_computing_data_reduction     'DENZO and SCALEPACK (Otwinowski & Minor, 1997)'
_computing_structure_solution     'SIR2002 (Burla <i>et al.</i>, 2003)'
_computing_structure_refinement     'SHELXL97 (Sheldrick, 2008)'
_computing_molecular_graphics     'ORTEP-3 (Farrugia, 1997)'
_computing_publication_material
;
WinGX (Farrugia, 1999), PARST97 (Nardelli, 1995), Mercury
(Macrae
<i>et al.</i>, 2006) and POVRay (Persistence of Vision Team,
2004)
;
loop_
    _atom_site_type_symbol
    _atom_site_label
    _atom_site_fract_x
    _atom_site_fract_y
    _atom_site_fract_z
    _atom_site_U_iso_or_equiv
    _atom_site_thermal_displace_type
    _atom_site_calc_flag
    _atom_site_refinement_flags
    _atom_site_occupancy
    N N1A 0.20719(9) 0.0944(2) 0.05345(11) 0.0164(5) Uani . . 1.000
    N N2A 0.27322(9) 0.0677(2) 0.19479(12) 0.0196(6) Uani . . 1.000
    N N3A 0.18368(9) 0.3217(2) -0.01909(11) 0.0177(5) Uani . . 1.000
    N N7A 0.28666(9) 0.4136(2) 0.19011(11) 0.0161(5) Uani . . 1.000
    N N9A 0.23914(9) 0.5305(2) 0.07420(11) 0.0171(5) Uani . . 1.000
    C C2A 0.17772(10) 0.1776(3) -0.01588(13) 0.0177(6) Uani . . 1.000
    C C4A 0.22262(10) 0.3823(2) 0.05632(13) 0.0145(6) Uani . . 1.000
    C C5A 0.25287(10) 0.3085(2) 0.12903(13) 0.0149(6) Uani . . 1.000
    C C6A 0.24601(10) 0.1527(2) 0.12997(13) 0.0153(6) Uani . . 1.000
    C C8A 0.27706(10) 0.5455(2) 0.15458(14) 0.0172(6) Uani . . 1.000
    N N1B 0.05771(9) 0.5676(2) 0.20961(12) 0.0179(5) Uani . . 1.000
    N N2B -0.01182(9) 0.5628(2) 0.06749(12) 0.0172(5) Uani . . 1.000
    N N3B 0.08777(9) 0.7852(2) 0.29107(12) 0.0206(6) Uani . . 1.000
    N N7B -0.02158(9) 0.9017(2) 0.08688(12) 0.0168(5) Uani . . 1.000
    N N9B 0.03572(9) 1.0065(2) 0.20639(12) 0.0196(6) Uani . . 1.000
    C C2B 0.09047(11) 0.6417(3) 0.28198(14) 0.0203(7) Uani . . 1.000
    C C4B 0.04770(10) 0.8566(3) 0.21910(13) 0.0164(6) Uani . . 1.000
    C C5B 0.01143(10) 0.7901(2) 0.14346(13) 0.0154(6) Uani . . 1.000
    C C6B 0.01706(10) 0.6360(2) 0.13545(13) 0.0154(6) Uani . . 1.000
    C C8B -0.00578(10) 1.0302(3) 0.12637(13) 0.0179(6) Uani . . 1.000
    S S2 0.12525(3) 0.26071(6) 0.38069(3) 0.0165(2) Uani . . 1.000
    O O5 0.08129(8) 0.35729(19) 0.39253(10) 0.0234(5) Uani . . 1.000
    O O6 0.12578(9) 0.1108(2) 0.40732(12) 0.0339(6) Uani . . 1.000
    O O7 0.09306(9) 0.2668(2) 0.29303(11) 0.0294(6) Uani . . 1.000
    O O8 0.18679(8) 0.3294(2) 0.42607(11) 0.0332(6) Uani . . 1.000
    S S3 0.11514(3) 0.24895(6) 0.13708(3) 0.0156(2) Uani . . 1.000
    O O9 0.17374(8) 0.3204(2) 0.20016(10) 0.0253(5) Uani . . 1.000
    O O10 0.05962(7) 0.30655(18) 0.12953(10) 0.0202(5) Uani . . 1.000
    O O11 0.12193(8) 0.08329(18) 0.16194(10) 0.0213(5) Uani . . 1.000
    O O12 0.10420(8) 0.24888(17) 0.05736(9) 0.0179(4) Uani . . 1.000
    S S1 0.13614(3) 0.77672(6) 0.08987(3) 0.0152(2) Uani . . 1.000
    O O1 0.09098(8) 0.90674(18) 0.05182(10) 0.0216(5) Uani . . 1.000
    O O2 0.19547(7) 0.81613(18) 0.10101(10) 0.0204(5) Uani . . 1.000
    O O3 0.14779(8) 0.74736(17) 0.16871(9) 0.0191(5) Uani . . 1.000
    O O4 0.10611(7) 0.64802(18) 0.03559(9) 0.0201(5) Uani . . 1.000
    H H1A 0.2012(12) -0.0058(19) 0.0530(15) 0.0240 Uiso . . 1.000
    H H2A 0.15110 0.12780 -0.06510 0.0210 Uiso calc R 1.000
    H H7A 0.3078(11) 0.393(3) 0.2428(10) 0.0240 Uiso . . 1.000
    H H8A 0.29440 0.63500 0.18200 0.0210 Uiso calc R 1.000
    H H9A 0.2268(12) 0.602(2) 0.0373(13) 0.0240 Uiso . . 1.000
    H H21A 0.2959(11) 0.105(3) 0.2450(11) 0.0240 Uiso . . 1.000
    H H22A 0.2669(12) -0.0326(19) 0.1924(15) 0.0240 Uiso . . 1.000
    H H1B 0.0625(12) 0.4704(19) 0.2105(16) 0.0240 Uiso . . 1.000
    H H2B 0.11700 0.58560 0.32890 0.0240 Uiso calc R 1.000
    H H7B -0.0488(10) 0.891(3) 0.0315(10) 0.0240 Uiso . . 1.000
    H H8B -0.02120 1.12300 0.10210 0.0210 Uiso calc R 1.000
    H H9B 0.0541(11) 1.081(2) 0.2402(13) 0.0240 Uiso . . 1.000
    H H21B -0.0057(12) 0.4657(19) 0.0680(16) 0.0240 Uiso . . 1.000
    H H22B -0.0407(10) 0.611(3) 0.0202(12) 0.0240 Uiso . . 1.000
    H H5 0.0918(12) 0.357(3) 0.4403(11) 0.0300 Uiso . . 1.000
    H H11 0.1146(13) 0.026(3) 0.1202(13) 0.0300 Uiso . . 1.000
loop_
    _atom_site_aniso_label
    _atom_site_aniso_U_11
    _atom_site_aniso_U_22
    _atom_site_aniso_U_33
    _atom_site_aniso_U_12
    _atom_site_aniso_U_13
    _atom_site_aniso_U_23
    N1A 0.0185(9) 0.0135(9) 0.0155(9) -0.0025(7) 0.0091(8) -0.0015(7)
    N2A 0.0237(10) 0.0134(9) 0.0181(10) -0.0018(8) 0.0103(9) 0.0027(8)
    N3A 0.0184(9) 0.0176(9) 0.0161(9) -0.0003(8) 0.0096(8) 0.0000(7)
    N7A 0.0170(9) 0.0137(9) 0.0151(9) -0.0006(7) 0.0081(8) -0.0010(7)
    N9A 0.0192(9) 0.0114(9) 0.0176(9) 0.0011(7) 0.0092(8) 0.0022(7)
    C2A 0.0167(10) 0.0194(11) 0.0158(11) -0.0008(9) 0.0089(9) -0.0038(8)
    C4A 0.0153(10) 0.0132(10) 0.0150(10) 0.0004(8) 0.0090(9) 0.0019(8)
    C5A 0.0155(10) 0.0135(10) 0.0140(10) -0.0015(8) 0.0078(9) -0.0014(8)
    C6A 0.0157(10) 0.0135(10) 0.0169(11) -0.0006(8) 0.0098(9) -0.0011(8)
    C8A 0.0169(10) 0.0131(10) 0.0206(11) 0.0006(8) 0.0106(10) -0.0011(8)
    N1B 0.0173(9) 0.0137(9) 0.0185(10) 0.0014(7) 0.0083(8) 0.0004(7)
    N2B 0.0200(9) 0.0117(9) 0.0166(9) 0.0004(7) 0.0090(8) -0.0016(7)
    N3B 0.0204(10) 0.0216(10) 0.0159(9) 0.0004(8) 0.0085(8) -0.0001(8)
    N7B 0.0160(9) 0.0132(9) 0.0178(10) 0.0007(7) 0.0081(8) 0.0006(7)
    N9B 0.0195(10) 0.0148(9) 0.0217(10) -0.0024(8) 0.0106(9) -0.0054(8)
    C2B 0.0183(11) 0.0223(12) 0.0175(11) 0.0008(9) 0.0090(10) 0.0019(9)
    C4B 0.0160(10) 0.0168(11) 0.0172(11) -0.0009(8) 0.0102(9) -0.0033(8)
    C5B 0.0142(10) 0.0140(10) 0.0173(10) -0.0011(8) 0.0090(9) 0.0002(8)
    C6B 0.0155(10) 0.0143(10) 0.0182(11) -0.0002(8) 0.0110(9) 0.0021(8)
    C8B 0.0168(10) 0.0170(11) 0.0210(11) -0.0003(9) 0.0118(10) -0.0005(9)
    S2 0.0199(3) 0.0132(3) 0.0163(3) 0.0007(2) 0.0107(2) -0.0011(2)
    O5 0.0289(9) 0.0221(9) 0.0216(9) 0.0104(7) 0.0162(8) 0.0040(7)
    O6 0.0460(12) 0.0167(9) 0.0509(12) 0.0040(8) 0.0351(11) 0.0044(8)
    O7 0.0392(11) 0.0308(10) 0.0184(9) 0.0032(8) 0.0171(8) -0.0005(7)
    O8 0.0261(9) 0.0396(11) 0.0318(10) -0.0102(8) 0.0160(9) -0.0156(9)
    S3 0.0160(3) 0.0147(3) 0.0138(3) 0.0010(2) 0.0076(2) -0.0010(2)
    O9 0.0218(8) 0.0263(9) 0.0206(9) -0.0052(7) 0.0086(7) -0.0057(7)
    O10 0.0217(8) 0.0174(8) 0.0230(8) 0.0054(7) 0.0141(7) 0.0024(7)
    O11 0.0288(9) 0.0144(8) 0.0202(9) 0.0053(7) 0.0142(8) 0.0019(6)
    O12 0.0215(8) 0.0173(8) 0.0137(7) -0.0002(6) 0.0098(7) -0.0006(6)
    S1 0.0166(3) 0.0123(2) 0.0142(3) -0.0005(2) 0.0078(2) -0.0011(2)
    O1 0.0240(8) 0.0167(8) 0.0180(8) 0.0063(7) 0.0091(7) 0.0021(6)
    O2 0.0212(8) 0.0141(8) 0.0258(9) -0.0035(6) 0.0139(7) -0.0023(7)
    O3 0.0252(8) 0.0175(8) 0.0132(8) 0.0008(6) 0.0105(7) 0.0007(6)
    O4 0.0246(8) 0.0145(8) 0.0208(8) -0.0061(7) 0.0132(7) -0.0058(6)
_geom_special_details
;
Bond distances, angles <i>etc</i>. have been calculated using the rounded
fractional coordinates. All su's are estimated from the variances of the
(full) variance-covariance matrix. The cell e.s.d.'s are taken into account in
the estimation of distances, angles and torsion angles
;
loop_
    _geom_bond_atom_site_label_1
    _geom_bond_atom_site_label_2
    _geom_bond_site_symmetry_1
    _geom_bond_site_symmetry_2
    _geom_bond_distance
    _geom_bond_publ_flag
    S2 O7 . . 1.4553(19) .
    S2 O8 . . 1.448(2) .
    S2 O5 . . 1.576(2) .
    S2 O6 . . 1.447(2) .
    S3 O10 . . 1.473(2) .
    S3 O9 . . 1.451(2) .
    S3 O12 . . 1.4705(18) .
    S3 O11 . . 1.5457(17) .
    S1 O3 . . 1.4683(18) .
    S1 O2 . . 1.485(2) .
    S1 O1 . . 1.513(2) .
    S1 O4 . . 1.4653(17) .
    O5 H5 . . 0.84(2) no
    O11 H11 . . 0.91(3) no
    N1A C2A . . 1.363(3) .
    N1A C6A . . 1.365(3) .
    N2A C6A . . 1.311(3) .
    N3A C4A . . 1.358(3) .
    N3A C2A . . 1.308(3) .
    N7A C8A . . 1.331(3) .
    N7A C5A . . 1.386(3) .
    N9A C4A . . 1.379(3) .
    N9A C8A . . 1.328(3) .
    N1A H1A . . 0.912(18) no
    N2A H21A . . 0.89(2) no
    N2A H22A . . 0.911(18) no
    N7A H7A . . 0.888(17) no
    N9A H9A . . 0.89(2) no
    N1B C6B . . 1.376(3) .
    N1B C2B . . 1.362(3) .
    N2B C6B . . 1.296(3) .
    N3B C2B . . 1.308(3) .
    N3B C4B . . 1.358(3) .
    N7B C5B . . 1.379(3) .
    N7B C8B . . 1.324(3) .
    N9B C8B . . 1.338(3) .
    N9B C4B . . 1.371(3) .
    N1B H1B . . 0.880(18) no
    N2B H22B . . 0.91(2) no
    N2B H21B . . 0.885(18) no
    N7B H7B . . 0.916(17) no
    N9B H9B . . 0.87(2) no
    C4A C5A . . 1.368(3) no
    C5A C6A . . 1.411(3) no
    C2A H2A . . 0.9300 no
    C8A H8A . . 0.9300 no
    C4B C5B . . 1.379(3) no
    C5B C6B . . 1.410(3) no
    C2B H2B . . 0.9300 no
    C8B H8B . . 0.9300 no
loop_
    _geom_angle_atom_site_label_1
    _geom_angle_atom_site_label_2
    _geom_angle_atom_site_label_3
    _geom_angle_site_symmetry_1
    _geom_angle_site_symmetry_2
    _geom_angle_site_symmetry_3
    _geom_angle
    _geom_angle_publ_flag
    O7 S2 O8 . . . 112.88(14) .
    O5 S2 O7 . . . 102.56(12) .
    O5 S2 O8 . . . 108.50(11) .
    O5 S2 O6 . . . 107.40(14) .
    O6 S2 O8 . . . 113.41(13) .
    O6 S2 O7 . . . 111.33(11) .
    O9 S3 O12 . . . 112.90(13) .
    O9 S3 O11 . . . 106.15(11) .
    O9 S3 O10 . . . 114.29(11) .
    O11 S3 O12 . . . 105.67(10) .
    O10 S3 O11 . . . 106.70(12) .
    O10 S3 O12 . . . 110.47(11) .
    O1 S1 O4 . . . 108.04(10) .
    O3 S1 O4 . . . 110.72(10) .
    O1 S1 O2 . . . 109.55(11) .
    O1 S1 O3 . . . 106.93(12) .
    O2 S1 O4 . . . 110.76(12) .
    O2 S1 O3 . . . 110.73(11) .
    S2 O5 H5 . . . 114(2) no
    S3 O11 H11 . . . 108.5(17) no
    C2A N1A C6A . . . 123.81(19) .
    C2A N3A C4A . . . 111.84(18) .
    C5A N7A C8A . . . 107.59(18) .
    C4A N9A C8A . . . 108.28(17) .
    C6A N1A H1A . . . 113.5(16) no
    C2A N1A H1A . . . 122.7(16) no
    H21A N2A H22A . . . 114(2) no
    C6A N2A H22A . . . 123.1(16) no
    C6A N2A H21A . . . 122.3(17) no
    C5A N7A H7A . . . 123.7(17) no
    C8A N7A H7A . . . 128.6(17) no
    C4A N9A H9A . . . 124.8(13) no
    C8A N9A H9A . . . 126.9(13) no
    C2B N1B C6B . . . 123.68(19) .
    C2B N3B C4B . . . 112.6(2) .
    C5B N7B C8B . . . 107.93(19) .
    C4B N9B C8B . . . 108.5(2) .
    C6B N1B H1B . . . 118.3(17) no
    C2B N1B H1B . . . 118.0(17) no
    H21B N2B H22B . . . 121(2) no
    C6B N2B H21B . . . 119.9(17) no
    C6B N2B H22B . . . 119.1(16) no
    C8B N7B H7B . . . 125.1(17) no
    C5B N7B H7B . . . 126.9(17) no
    C8B N9B H9B . . . 120.8(13) no
    C4B N9B H9B . . . 130.1(14) no
    N1A C2A N3A . . . 125.5(2) .
    N3A C4A C5A . . . 126.71(18) .
    N9A C4A C5A . . . 106.83(18) .
    N3A C4A N9A . . . 126.46(19) .
    C4A C5A C6A . . . 119.78(19) no
    N7A C5A C6A . . . 132.96(19) .
    N7A C5A C4A . . . 107.26(16) .
    N1A C6A C5A . . . 112.32(18) .
    N1A C6A N2A . . . 121.42(18) .
    N2A C6A C5A . . . 126.3(2) .
    N7A C8A N9A . . . 110.04(18) .
    N3A C2A H2A . . . 117.00 no
    N1A C2A H2A . . . 117.00 no
    N7A C8A H8A . . . 125.00 no
    N9A C8A H8A . . . 125.00 no
    N1B C2B N3B . . . 125.5(2) .
    N9B C4B C5B . . . 106.44(19) .
    N3B C4B C5B . . . 125.8(2) .
    N3B C4B N9B . . . 127.7(2) .
    C4B C5B C6B . . . 120.1(2) no
    N7B C5B C4B . . . 107.33(18) .
    N7B C5B C6B . . . 132.3(2) .
    N1B C6B N2B . . . 122.07(18) .
    N2B C6B C5B . . . 125.8(2) .
    N1B C6B C5B . . . 112.17(18) .
    N7B C8B N9B . . . 109.8(2) .
    N3B C2B H2B . . . 117.00 no
    N1B C2B H2B . . . 117.00 no
    N9B C8B H8B . . . 125.00 no
    N7B C8B H8B . . . 125.00 no
loop_
    _geom_hbond_atom_site_label_D
    _geom_hbond_atom_site_label_H
    _geom_hbond_atom_site_label_A
    _geom_hbond_site_symmetry_A
    _geom_hbond_distance_DH
    _geom_hbond_distance_HA
    _geom_hbond_distance_DA
    _geom_hbond_angle_DHA
    _geom_hbond_publ_flag
    O5 H5 O4 4_565 0.84(2) 1.74(2) 2.580(2) 174(3) yes
    O11 H11 O1 1_545 0.91(3) 1.56(2) 2.457(2) 166(4) yes
    N1A H1A O2 1_545 0.912(18) 1.92(2) 2.760(3) 151(3) yes
    N1A H1A O6 4_554 0.912(18) 2.58(2) 3.050(3) 112.5(18) ?
    N1B H1B O7 . 0.880(18) 2.28(2) 3.027(3) 142(2) yes
    N1B H1B O10 . 0.880(18) 2.18(2) 2.870(3) 136(2) yes
    N2A H21A O3 6_545 0.89(2) 1.96(2) 2.796(3) 156(2) yes
    N2A H22A O2 1_545 0.911(18) 2.17(2) 2.884(3) 135(2) yes
    N2A H22A O9 6_545 0.911(18) 2.22(2) 2.814(3) 122(2) yes
    N2B H21B O10 . 0.885(18) 2.01(3) 2.760(3) 142(3) yes
    N2B H21B O4 3_565 0.885(18) 2.43(3) 2.829(3) 108(2) ?
    N2B H22B O12 3_565 0.91(2) 1.94(2) 2.817(3) 162(2) yes
    N7A H7A O3 6_545 0.888(17) 1.96(2) 2.757(2) 149(2) yes
    N7A H7A O11 6_555 0.888(17) 2.42(2) 2.937(3) 117(2) ?
    N7B H7B O1 3_575 0.916(17) 2.28(2) 2.858(3) 121(2) yes
    N7B H7B O12 3_565 0.916(17) 1.97(2) 2.763(3) 145(2) yes
    N9A H9A O8 4_564 0.89(2) 1.95(2) 2.767(3) 152.3(18) yes
    N9B H9B O7 1_565 0.87(2) 1.920(19) 2.775(3) 166(2) yes
    C2A H2A O6 4_554 0.93 2.21 2.913(3) 131 yes
    C2A H2A N3B 4_564 0.93 2.49 3.189(3) 132 yes
    C8B H8B O10 1_565 0.93 2.48 2.999(3) 115 ?
    C8B H8B O1 3_575 0.93 2.54 2.983(3) 109 ?
_iucr_refine_instructions_details
;
TITL I in C 2/c
CELL  0.71073  26.3700   8.9703  20.3500   90.000  126.184   90.000
ZERR     8.00   0.0050   0.0020   0.0040    0.000    0.010    0.000
LATT   7
SYMM  - X,   Y, 1/2 - Z
SFAC  C    H    N    O    S
UNIT  80   128  80   96   24
MERG   2
OMIT    -2   0   2
OMIT     1   1   0
OMIT    -1   1   1
OMIT     0   0   2
OMIT     2   0   0
OMIT    -1   1   4
DFIX     0.900   0.020 N9B H9B
DFIX     0.900   0.020 N1B H1B
DFIX     0.900   0.020 N2B H21B
DFIX     0.900   0.020 N2B H22B
DFIX     0.900   0.020 N7B H7B
DFIX     0.900   0.020 N2A H21A
DFIX     0.900   0.020 N2A H22A
DFIX     0.900   0.020 N1A H1A
DFIX     0.900   0.020 N7A H7A
DFIX     0.900   0.020 N9A H9A
SHEL   0.71  40
DFIX     0.850   0.020 O11 H11
DFIX     0.850   0.020 O5 H5
OMIT    -9   1   5
FMAP   2
PLAN    5
ACTA
L.S.   8
WGHT    0.074900
FVAR       0.25802
S1    5    0.636139    0.723284    0.589873    11.00000    0.01656    0.01226 =
         0.01416    0.00113    0.00780    0.00048
S2    5    0.625247   -0.239293    0.380694    11.00000    0.01993    0.01320 =
         0.01628   -0.00113    0.01066    0.00071
S3    5    0.615140    0.251047    0.637078    11.00000    0.01595    0.01474 =
         0.01375    0.00099    0.00763   -0.00102
O5    4    0.581291   -0.142707    0.392532    11.00000    0.02886    0.02213 =
         0.02160    0.00398    0.01625    0.01041
O2    4    0.695465    0.683868    0.601007    11.00000    0.02122    0.01412 =
         0.02585    0.00230    0.01390    0.00345
O3    4    0.647793    0.752642    0.668714    11.00000    0.02517    0.01753 =
         0.01316   -0.00074    0.01049   -0.00083
O4    4    0.606112    0.851977    0.535586    11.00000    0.02457    0.01452 =
         0.02084    0.00582    0.01324    0.00610
O9    4    0.673741    0.179562    0.700158    11.00000    0.02178    0.02628 =
         0.02057    0.00568    0.00856    0.00523
O10   4    0.559624    0.193448    0.629531    11.00000    0.02166    0.01737 =
         0.02296   -0.00239    0.01409   -0.00539
O11   4    0.621926    0.416708    0.661939    11.00000    0.02883    0.01438 =
         0.02016   -0.00187    0.01418   -0.00526
O1    4    0.590983    0.593262    0.551825    11.00000    0.02398    0.01667 =
         0.01800   -0.00213    0.00911   -0.00625
O12   4    0.604204    0.251117    0.557360    11.00000    0.02155    0.01728 =
         0.01373    0.00063    0.00984    0.00015
O6    4    0.625783   -0.389192    0.407321    11.00000    0.04600    0.01667 =
         0.05090    0.00438    0.03514    0.00404
O7    4    0.593058   -0.233198    0.293030    11.00000    0.03916    0.03082 =
         0.01841   -0.00051    0.01713    0.00317
O8    4    0.686793   -0.170632    0.426073    11.00000    0.02615    0.03957 =
         0.03184   -0.01559    0.01604   -0.01025
N2B   3    0.488182    0.937205    0.567495    11.00000    0.01997    0.01174 =
         0.01656    0.00159    0.00902   -0.00039
N7A   3    0.786659    0.086435    0.690106    11.00000    0.01703    0.01374 =
         0.01513    0.00100    0.00805    0.00065
N9B   3    0.535723    0.493511    0.706392    11.00000    0.01951    0.01481 =
         0.02170    0.00539    0.01056    0.00243
N9A   3    0.739138   -0.030462    0.574199    11.00000    0.01915    0.01141 =
         0.01758   -0.00223    0.00917   -0.00115
N7B   3    0.478420    0.598341    0.586882    11.00000    0.01599    0.01323 =
         0.01777   -0.00056    0.00806   -0.00070
N1B   3    0.557710    0.932432    0.709612    11.00000    0.01726    0.01375 =
         0.01845   -0.00039    0.00828   -0.00143
N1A   3    0.707194    0.405618    0.553446    11.00000    0.01852    0.01351 =
         0.01550    0.00152    0.00910    0.00249
N3A   3    0.683678    0.178305    0.480912    11.00000    0.01842    0.01756 =
         0.01605   -0.00004    0.00955    0.00033
N2A   3    0.773217    0.432320    0.694785    11.00000    0.02374    0.01340 =
         0.01810   -0.00266    0.01029    0.00180
N3B   3    0.587771    0.714782    0.791071    11.00000    0.02039    0.02158 =
         0.01590    0.00005    0.00852   -0.00043
C4B   1    0.547696    0.643408    0.719097    11.00000    0.01599    0.01683 =
         0.01721    0.00329    0.01024    0.00089
C5A   1    0.752870    0.191493    0.629035    11.00000    0.01552    0.01349 =
         0.01399    0.00143    0.00783    0.00145
C8A   1    0.777059   -0.045472    0.654580    11.00000    0.01694    0.01306 =
         0.02059    0.00107    0.01065   -0.00057
AFIX  43
H8A   2    0.794376   -0.135036    0.682035    11.00000   -1.20000
AFIX   0
C6A   1    0.746012    0.347303    0.629971    11.00000    0.01572    0.01350 =
         0.01690    0.00107    0.00984    0.00063
C2A   1    0.677718    0.322371    0.484119    11.00000    0.01671    0.01938 =
         0.01577    0.00375    0.00889    0.00080
AFIX  43
H2A   2    0.651116    0.372206    0.434926    11.00000   -1.20000
AFIX   0
C8B   1    0.494216    0.469792    0.626369    11.00000    0.01676    0.01704 =
         0.02104    0.00049    0.01184    0.00027
AFIX  43
H8B   2    0.478784    0.376990    0.602129    11.00000   -1.20000
AFIX   0
C6B   1    0.517055    0.864021    0.635454    11.00000    0.01548    0.01429 =
         0.01820   -0.00208    0.01100    0.00019
C5B   1    0.511433    0.709875    0.643461    11.00000    0.01425    0.01402 =
         0.01734   -0.00017    0.00899    0.00108
C4A   1    0.722619    0.117681    0.556317    11.00000    0.01530    0.01321 =
         0.01500   -0.00188    0.00904   -0.00041
C2B   1    0.590468    0.858284    0.781984    11.00000    0.01828    0.02232 =
         0.01748   -0.00186    0.00897   -0.00081
AFIX  43
H2B   2    0.616980    0.914379    0.828879    11.00000   -1.20000
AFIX   2
H1B   2    0.562488    1.029586    0.710545    11.00000   -1.20000
H21B  2    0.494273    1.034327    0.568017    11.00000   -1.20000
H7B   2    0.451177    0.608554    0.531509    11.00000   -1.20000
H22B  2    0.459255    0.888956    0.520229    11.00000   -1.20000
H22A  2    0.766945    0.532598    0.692425    11.00000   -1.20000
H1A   2    0.701151    0.505818    0.552962    11.00000   -1.20000
H21A  2    0.795930    0.395270    0.745021    11.00000   -1.20000
H7A   2    0.807759    0.107064    0.742795    11.00000   -1.20000
H9B   2    0.554054    0.419146    0.740193    11.00000   -1.20000
H9A   2    0.726805   -0.101824    0.537279    11.00000   -1.20000
H5    2    0.591786   -0.142807    0.440348    11.00000   -1.50000
H11   2    0.614552    0.473971    0.620187    11.00000   -1.50000
HKLF 4
REM  ads in C 2/c
REM R1 =  0.0428 for   3989 Fo > 4sig(Fo)  and  0.0693 for all   5681 data
REM    352 parameters refined using     12 restraints
END
WGHT      0.0757      0.0000
REM Highest difference peak  1.089,  deepest hole -0.595,  1-sigma level  0.093
Q1    1   0.5959 -0.3839  0.3530  11.00000  0.05    1.09
Q2    1   0.6282 -0.1558  0.3213  11.00000  0.05    1.02
Q3    1   0.6920 -0.2469  0.4611  11.00000  0.05    0.98
Q4    1   0.5431  0.6846  0.6888  11.00000  0.05    0.53
Q5    1   0.7497  0.2610  0.6289  11.00000  0.05    0.47
;
