# Supplementary material for: Bis(adeninium) bis­(hydrogensulfate) sulfate
Source: Acta Crystallogr Sect E Struct Rep Online. 2012 Nov 3;68(Pt 12):o3266–7. doi: 10.1107/S1600536812044728 (PMC3588817; doi:10.1107/S1600536812044728)
Supplement: Supplementary file 2 [file e-68-o3266-Isup2.hkl]

#
# h,k,l, Fc-squared, Fo-squared, sigma(Fo-squared) and status flag
#
data_I
_shelx_title ' ads in C 2/c'
_shelx_refln_list_code          4
_shelx_F_calc_maximum      555.26
_exptl_crystal_F_000      2320.00
_reflns_d_resolution_high  0.7100
 
loop_
 _symmetry_equiv_pos_as_xyz
 'x, y, z'
 '-x, y, -z+1/2'
 'x+1/2, y+1/2, z'
 '-x+1/2, y+1/2, -z+1/2'
 '-x, -y, -z'
 'x, -y, z-1/2'
 '-x+1/2, -y+1/2, -z'
 'x+1/2, -y+1/2, z-1/2'
 
_cell_length_a    26.3700
_cell_length_b     8.9703
_cell_length_c    20.3500
_cell_angle_alpha  90.000
_cell_angle_beta  126.184
_cell_angle_gamma  90.000
 
_shelx_F_squared_multiplier     1.000
 
loop_
 _refln_index_h
 _refln_index_k
 _refln_index_l
 _refln_F_squared_calc
 _refln_F_squared_meas
 _refln_F_squared_sigma
 _refln_observed_status
   4   0   0    45713.25    49551.90    854.68 o
   6   0   0    22837.81    23307.67    411.57 o
   8   0   0    61064.67    58227.88    959.82 o
  10   0   0    37057.80    38962.28    627.87 o
  12   0   0    11435.59    10107.45    184.76 o
  14   0   0     2461.25     2672.19     81.11 o
  16   0   0    12735.27    12791.66    259.86 o
  18   0   0       32.07       54.07     58.58 o
  20   0   0     2365.67     2350.74    154.71 o
  22   0   0     1825.07     1847.55    159.22 o
  24   0   0      290.03      226.81    129.18 o
  26   0   0     1999.66     1943.68    178.75 o
  28   0   0      389.76      435.60    154.71 o
   3   1   0     1275.49      973.34     22.53 o
   5   1   0     1568.22     1395.43     33.05 o
   7   1   0     6610.68     5746.93     79.61 o
   9   1   0     5071.26     5312.83     79.61 o
  11   1   0     3684.48     3241.47     60.08 o
  13   1   0     7655.84     7615.51    105.15 o
  15   1   0     1644.58     1374.40     46.56 o
  17   1   0     5258.17     5137.09    109.65 o
  19   1   0      181.01      237.33     61.59 o
  21   1   0      362.38      346.98     81.11 o
  23   1   0     1452.93     1593.70    115.66 o
  25   1   0      722.00      666.92     99.14 o
  27   1   0        0.00       37.55    117.16 o
  29   1   0      317.48      294.41    123.17 o
   0   2   0   192338.14   193704.39   3620.00 o
   2   2   0     1237.25     1444.99     30.04 o
   4   2   0   308309.69   291216.00   4180.27 o
   6   2   0       75.37       94.63     16.52 o
   8   2   0     7501.28     6203.56    105.15 o
  10   2   0     2346.35     2466.40     52.57 o
  12   2   0     1549.19     1515.59     43.56 o
  14   2   0     4645.49     4910.28     87.12 o
  16   2   0    14733.17    15650.10    222.31 o
  18   2   0     2338.71     2473.92     91.63 o
  20   2   0      187.54      234.32     69.10 o
  22   2   0       15.09       78.11     72.10 o
  24   2   0       60.57       30.04     93.13 o
  26   2   0      360.61      339.47    108.15 o
  28   2   0        0.40      -42.06    120.17 o
   1   3   0    11526.92    12228.38    163.73 o
   3   3   0       44.90       94.63     21.03 o
   5   3   0      965.29      946.31     36.05 o
   7   3   0     3808.92     3333.10     75.10 o
   9   3   0      900.09      955.32     37.55 o
  11   3   0    10961.50    10433.40    169.73 o
  13   3   0      531.84      348.48     43.56 o
  15   3   0     2293.98     2199.04     72.10 o
  17   3   0      231.38      150.21     58.58 o
  19   3   0      264.82      243.34     66.09 o
  21   3   0     1396.73     1366.89     93.13 o
  23   3   0      263.17      256.85     85.62 o
  25   3   0      447.09      422.08    105.15 o
  27   3   0     1974.75     2003.77    165.23 o
  29   3   0      339.80      258.36    229.82 o
   0   4   0     3752.02     2714.25     81.11 o
   2   4   0     1671.65     1707.86     46.56 o
   4   4   0    40269.74    37370.08    459.63 o
   6   4   0      547.07      692.46     39.05 o
   8   4   0    42355.96    42035.53    590.31 o
  10   4   0     2471.99     2530.99     76.61 o
  12   4   0     7068.90     6893.02    156.22 o
  14   4   0        2.10       13.52     43.56 o
  16   4   0     5245.26     5554.67    124.67 o
  18   4   0      200.89      139.69     73.60 o
  20   4   0      107.18       -7.51     84.12 o
  22   4   0        9.16       34.55     97.63 o
  24   4   0      148.83       49.57    114.16 o
  26   4   0     1311.02     1366.89    165.23 o
  28   4   0      100.55        4.51    186.26 o
   1   5   0      543.67      528.73     34.55 o
   3   5   0     6058.64     7049.23    114.16 o
   5   5   0     1726.07     1975.23     55.58 o
   7   5   0     2015.42     2108.91     66.09 o
   9   5   0      121.18       37.55     55.58 o
  11   5   0      226.92      247.84     57.08 o
  13   5   0     3297.80     3215.94    115.66 o
  15   5   0        7.12      -13.52     54.07 o
  17   5   0      678.61      584.31     69.10 o
  19   5   0      166.46      154.71     84.12 o
  21   5   0     2213.15     2153.97    144.20 o
  23   5   0       89.86      211.79    114.16 o
  25   5   0       81.59      -67.59    124.67 o
  27   5   0      457.82      513.71    205.78 o
   0   6   0    31396.08    30893.14    555.77 o
   2   6   0     1609.69     1556.15     57.08 o
   4   6   0    40209.45    41491.78    528.73 o
   6   6   0     3249.48     3121.31     76.61 o
   8   6   0    49159.45    48703.23    719.49 o
  10   6   0     2520.99     2598.59    108.15 o
  12   6   0    25794.45    26909.65    450.62 o
  14   6   0     6322.68     6023.31    169.73 o
  16   6   0       30.79      -10.51     79.61 o
  18   6   0     2238.16     2131.44    130.68 o
  20   6   0     2231.92     2242.60    136.69 o
  22   6   0      787.43      708.98    129.18 o
  24   6   0      236.04      243.34    150.21 o
  26   6   0       24.11       51.07    153.21 o
   1   7   0     2534.21     2244.10     72.10 o
   3   7   0     6844.09     7369.17    129.18 o
   5   7   0     1929.94     1761.93     69.10 o
   7   7   0      171.85      168.23     48.07 o
   9   7   0     6475.77     6154.00    168.23 o
  11   7   0     1946.25     1787.47    111.15 o
  13   7   0      789.73      742.02    102.14 o
  15   7   0      167.47      178.75     81.11 o
  17   7   0     4266.14     4183.27    160.72 o
  19   7   0      829.71      814.12    126.17 o
  21   7   0        2.69        1.50    115.66 o
  23   7   0      214.10      154.71    181.75 o
   0   8   0     5575.57     6418.36    177.24 o
   2   8   0     4282.55     4007.53    100.64 o
   4   8   0    25538.92    26257.75    387.53 o
   6   8   0     1936.65     1901.63     82.61 o
   8   8   0    20806.31    21146.19    395.05 o
  10   8   0      250.42      401.05     81.11 o
  12   8   0     7202.52     7218.97    201.28 o
  14   8   0      426.59      564.78    106.65 o
  16   8   0      582.02      742.02    115.66 o
  18   8   0       13.28      -55.58    114.16 o
  20   8   0      542.46      429.59    129.18 o
  22   8   0      423.59      346.98    157.72 o
   1   9   0     7552.51     6681.22    165.23 o
   3   9   0       47.53      133.68     67.59 o
   5   9   0        1.71        9.01     75.10 o
   7   9   0     1162.14      932.79     90.12 o
   9   9   0       23.82       73.60     94.63 o
  11   9   0        0.21       37.55     99.14 o
  13   9   0       32.06       87.12     97.63 o
  15   9   0      592.50      645.89    133.68 o
  17   9   0      600.62      620.36    126.17 o
  19   9   0      578.74      455.13    192.27 o
  21   9   0      344.86      300.41    165.23 o
   0  10   0     4065.31     4839.68    210.29 o
   2  10   0      128.20       88.62     81.11 o
   4  10   0     6043.77     6253.13    190.76 o
   6  10   0     1508.28     1554.65    115.66 o
   8  10   0     6087.57     6039.84    202.78 o
  10  10   0      151.86       94.63    100.64 o
  12  10   0      107.78       82.61    121.67 o
  14  10   0      928.70     1123.55    135.19 o
  16  10   0      542.13      579.80    138.19 o
  18  10   0     2161.97     2023.29    238.83 o
   1  11   0     1315.24     1485.55    120.17 o
   3  11   0        8.85      148.71    130.68 o
   5  11   0       38.04       64.59    120.17 o
   7  11   0      582.80      790.09    129.18 o
   9  11   0     2776.91     2853.94    193.77 o
  11  11   0      589.77      615.85    141.19 o
  13  11   0      649.28      467.14    147.20 o
   0  12   0     3992.29     4438.63    362.00 o
   2  12   0      127.60      276.38    133.68 o
   4  12   0     4615.83     4599.35    234.32 o
   6  12   0       27.17       51.07    144.20 o
   8  12   0       67.23      -24.03    175.74 o
 -29   1   1     2831.78     3286.54    166.73 o
 -27   1   1     1808.43     1601.21    124.67 o
 -25   1   1     6903.93     6711.26    184.76 o
 -23   1   1     1154.99     1177.63    100.64 o
 -21   1   1    23662.90    23828.89    369.51 o
 -19   1   1     3510.21     3376.66    102.14 o
 -17   1   1    56616.48    56554.57    748.03 o
 -15   1   1     2715.10     2723.26     57.08 o
 -13   1   1    48976.32    48279.64    560.27 o
 -11   1   1     2385.69     2612.11     52.57 o
  -9   1   1    17025.37    15005.71    184.76 o
  -7   1   1     2178.98     1925.66     37.55 o
  -5   1   1   139195.02   121110.68   1530.61 o
  -3   1   1      779.94      605.34     16.52 o
   1   1   1       16.47       66.09      9.01 o
   3   1   1    81082.27    79060.13   1072.48 o
   5   1   1      366.25      346.98     19.53 o
   7   1   1      805.02      614.35     24.03 o
   9   1   1        7.45       19.53     12.02 o
  11   1   1        1.33       33.05     22.53 o
  13   1   1      317.68      313.93     30.04 o
  15   1   1     6261.44     6451.41    117.16 o
  17   1   1      779.08      704.47     66.09 o
  19   1   1     3403.10     3427.73    105.15 o
  21   1   1      734.70      690.95    106.65 o
  23   1   1     1199.48     1120.55    102.14 o
  25   1   1      164.69      109.65     99.14 o
  27   1   1        2.73      -54.07    108.15 o
  29   1   1      947.45      929.78    153.21 o
 -30   2   1      271.64      279.39    162.22 o
 -28   2   1       47.00       76.61    123.17 o
 -26   2   1       82.40       25.54     91.63 o
 -24   2   1      903.64      940.30    100.64 o
 -22   2   1      226.64      274.88     81.11 o
 -20   2   1      565.83      494.18     64.59 o
 -18   2   1      889.63      814.12     66.09 o
 -16   2   1      651.05      587.31     46.56 o
 -14   2   1      275.66      238.83     28.54 o
 -12   2   1     7744.84     7029.70    103.64 o
 -10   2   1        2.27       31.54     24.03 o
  -8   2   1    32424.52    31363.29    417.58 o
  -6   2   1     2978.78     2562.54     51.07 o
  -4   2   1       11.22       33.05     15.02 o
  -2   2   1       66.74       37.55     15.02 o
   0   2   1     1696.45     2359.76     39.05 o
   2   2   1      432.19      396.55     24.03 o
   4   2   1     1071.39     1018.41     36.05 o
   6   2   1      721.33     1078.49     31.54 o
   8   2   1    13003.57    13907.70    199.78 o
  10   2   1       16.36      -16.52     25.54 o
  12   2   1      612.23      704.47     37.55 o
  14   2   1      174.50      147.20     33.05 o
  16   2   1        9.40        4.51     46.56 o
  18   2   1      473.58      381.53     64.59 o
  20   2   1      342.76      330.46     73.60 o
  22   2   1      431.64      413.07     97.63 o
  24   2   1     2629.22     2768.32    133.68 o
  26   2   1      146.87      153.21    130.68 o
  28   2   1      771.97      620.36    142.70 o
 -29   3   1     3117.80     3390.18    211.79 o
 -27   3   1      523.87      471.65    156.22 o
 -25   3   1     2741.88     2714.25    136.69 o
 -23   3   1      112.12      127.68     72.10 o
 -21   3   1     9131.65     9324.87    184.76 o
 -19   3   1      803.99      701.47     70.60 o
 -17   3   1    27387.34    27780.85    362.00 o
 -15   3   1     1042.95     1099.52     55.58 o
 -13   3   1    44378.05    45724.62    596.32 o
 -11   3   1     4099.58     4043.58     87.12 o
  -9   3   1    43622.14    42825.62    602.33 o
  -7   3   1       78.12      142.70     36.05 o
  -5   3   1    20643.69    19675.66    277.88 o
  -3   3   1     4718.26     5550.16     82.61 o
  -1   3   1    27053.57    26640.77    348.48 o
   1   3   1     4174.16     3747.67     63.09 o
   3   3   1    14095.88    17697.43    226.81 o
   5   3   1      464.67      573.79     31.54 o
   7   3   1    38624.10    42047.54    575.29 o
   9   3   1     3787.91     4010.54     85.62 o
  11   3   1      923.65     1048.45     42.06 o
  13   3   1     1949.99     1922.65     66.09 o
  15   3   1    13697.21    14365.83    210.29 o
  17   3   1       90.66       40.56     66.09 o
  19   3   1     1416.84     1404.44     87.12 o
  21   3   1       62.92      124.67     78.11 o
  23   3   1      728.19      799.10    100.64 o
  25   3   1     1115.62     1123.55    124.67 o
  27   3   1        5.06      229.82    225.31 o
 -28   4   1      117.29      -75.10    189.26 o
 -26   4   1       15.15       40.56    151.71 o
 -24   4   1       32.05      103.64    117.16 o
 -22   4   1      622.05      591.82     99.14 o
 -20   4   1      108.69       85.62     61.59 o
 -18   4   1      425.16      426.59     54.07 o
 -16   4   1     1632.93     1554.65     70.60 o
 -14   4   1     8496.42     8905.79    169.73 o
 -12   4   1     1273.86     1278.26     58.58 o
 -10   4   1     1621.82     1649.28     55.58 o
  -8   4   1     3906.02     3945.95    102.14 o
  -6   4   1     3979.70     4599.35     79.61 o
  -4   4   1     1253.53     1538.12     43.56 o
  -2   4   1       68.58       43.56     24.03 o
   0   4   1   100645.73   107465.85   1383.41 o
   2   4   1      240.22      291.40     30.04 o
   4   4   1     4428.13     4779.60     82.61 o
   6   4   1     1454.84     1664.30     54.07 o
   8   4   1     2432.25     2720.26     66.09 o
  10   4   1       24.78       97.63     33.05 o
  12   4   1     2970.24     2870.46    105.15 o
  14   4   1     2949.67     2804.37     88.62 o
  16   4   1     9481.38     9484.09    174.24 o
  18   4   1      200.26      186.26     76.61 o
  20   4   1      422.27      431.10     90.12 o
  22   4   1     1692.53     1755.92    123.17 o
  24   4   1        3.22       85.62    135.19 o
  26   4   1       94.37       69.10    234.32 o
 -27   5   1      220.57      247.84    160.72 o
 -25   5   1     7561.40     7794.26    238.83 o
 -23   5   1      569.50      597.83    129.18 o
 -21   5   1    10921.22    11432.28    268.87 o
 -19   5   1        0.32       16.52     82.61 o
 -17   5   1     9902.37    10742.83    220.80 o
 -15   5   1       63.26       73.60     58.58 o
 -13   5   1    35404.18    36398.24    566.28 o
 -11   5   1     6932.53     6810.40    157.72 o
  -9   5   1    46190.74    45560.89    767.56 o
  -7   5   1     2643.73     2654.16     64.59 o
  -5   5   1    17904.97    17466.11    231.32 o
  -3   5   1     7312.74     7777.74    126.17 o
  -1   5   1    10104.44     9918.19    142.70 o
   1   5   1     1000.70      746.53     39.05 o
   3   5   1     8988.85    11062.77    157.72 o
   5   5   1     4962.26     4737.54     97.63 o
   7   5   1       73.56       -3.00     48.07 o
   9   5   1      294.30      226.81     39.05 o
  11   5   1    13246.24    14247.17    276.38 o
  13   5   1     2398.96     2355.25    105.15 o
  15   5   1      551.98      542.25     67.59 o
  17   5   1       65.90      145.70     73.60 o
  19   5   1     2129.18     2111.92    132.18 o
  21   5   1      524.04      492.68    106.65 o
  23   5   1      203.61      189.26    120.17 o
  25   5   1       30.26       15.02    162.22 o
 -26   6   1      818.46      677.44    138.19 o
 -24   6   1      231.32      166.73    124.67 o
 -22   6   1     1047.81      979.35    133.68 o
 -20   6   1      120.48      111.15    105.15 o
 -18   6   1     4670.82     4899.76    150.21 o
 -16   6   1      705.57      817.13     96.13 o
 -14   6   1       41.96      115.66     73.60 o
 -12   6   1      147.44       10.51     72.10 o
 -10   6   1        1.72       21.03     78.11 o
  -8   6   1       39.55       63.09     42.06 o
  -6   6   1      426.16      452.12     40.56 o
  -4   6   1     8048.27     8130.72    132.18 o
  -2   6   1     1540.91     1435.98     52.57 o
   0   6   1     5755.47     6388.32    112.66 o
   2   6   1     2122.15     2311.69     67.59 o
   4   6   1     7422.14     8199.82    135.19 o
   6   6   1      912.32      820.13     58.58 o
   8   6   1     5462.56     5652.30    130.68 o
  10   6   1      802.25      722.50     81.11 o
  12   6   1      385.51      355.99     72.10 o
  14   6   1        3.34       -6.01     72.10 o
  16   6   1     9329.53     8911.80    217.80 o
  18   6   1     1699.24     1820.51    130.68 o
  20   6   1      257.47      273.38    108.15 o
  22   6   1      768.59      748.03    153.21 o
  24   6   1     1900.50     1822.02    193.77 o
 -25   7   1     8437.82     8638.42    313.93 o
 -23   7   1        0.48     -121.67    121.67 o
 -21   7   1     6134.07     6514.49    229.82 o
 -19   7   1      453.16      343.97    103.64 o
 -17   7   1    10869.43    11394.73    262.86 o
 -15   7   1       16.79      -15.02     73.60 o
 -13   7   1     9741.93     9780.00    228.32 o
 -11   7   1     6950.68     6428.88    171.24 o
  -9   7   1    18000.28    17925.74    328.95 o
  -7   7   1      618.09      657.91     57.08 o
  -5   7   1    25560.90    26003.89    351.49 o
  -3   7   1       50.04       75.10     46.56 o
  -1   7   1      491.05      450.62     46.56 o
   1   7   1      804.48      827.64     57.08 o
   3   7   1     9278.30     8959.87    147.20 o
   5   7   1     1303.11     1323.33     61.59 o
   7   7   1        0.24       10.51     51.07 o
   9   7   1     2317.67     2455.89    100.64 o
  11   7   1     3245.80     3242.98    124.67 o
  13   7   1     3960.37     3782.22    144.20 o
  15   7   1      314.16      171.24    109.65 o
  17   7   1        3.87       82.61     96.13 o
  19   7   1      133.39      147.20    115.66 o
  21   7   1      682.17      842.66    178.75 o
  23   7   1      408.07      295.91    199.78 o
 -22   8   1       13.75      -49.57    133.68 o
 -20   8   1     1996.09     2138.95    154.71 o
 -18   8   1     2110.47     2461.90    154.71 o
 -16   8   1      232.40      228.32     99.14 o
 -14   8   1       28.98      -37.55     87.12 o
 -12   8   1     1498.09     1448.00    103.64 o
 -10   8   1      417.06      393.54     88.62 o
  -8   8   1     4150.15     3851.32    165.23 o
  -6   8   1      785.35      784.08     67.59 o
  -4   8   1       48.74       96.13     52.57 o
  -2   8   1     1347.07     1321.82     79.61 o
   0   8   1     8009.11     7845.33    145.70 o
   2   8   1     2769.97     2807.38     84.12 o
   4   8   1      697.16      528.73     72.10 o
   6   8   1     3104.95     2891.49    109.65 o
   8   8   1     4306.04     4477.68    144.20 o
  10   8   1      230.62      148.71     78.11 o
  12   8   1      121.29       61.59     90.12 o
  14   8   1     1653.02     1655.28    114.16 o
  16   8   1       90.99      139.69     94.63 o
  18   8   1      344.84      277.88    129.18 o
  20   8   1     1892.43     1843.04    232.82 o
  22   8   1     1718.32     1329.33    190.76 o
 -21   9   1     1968.77     2062.35    201.28 o
 -19   9   1      281.34      190.76    147.20 o
 -17   9   1     3762.51     3436.74    172.74 o
 -15   9   1      338.52      369.51    121.67 o
 -13   9   1     1051.82      934.29    126.17 o
 -11   9   1       90.28      120.17     90.12 o
  -9   9   1    14764.89    14559.60    313.93 o
  -7   9   1      110.01       45.06     81.11 o
  -5   9   1       48.09      139.69     67.59 o
  -3   9   1      678.76      606.84     70.60 o
  -1   9   1     8246.57     8809.66    195.27 o
   1   9   1        3.36      -25.54     70.60 o
   3   9   1      203.39      189.26     64.59 o
   5   9   1      713.71      605.34     84.12 o
   7   9   1      589.50      636.88     94.63 o
   9   9   1     1863.69     2143.46    115.66 o
  11   9   1      154.07       87.12     99.14 o
  13   9   1       39.18      111.15    108.15 o
  15   9   1       41.30       -7.51    120.17 o
  17   9   1      119.70      148.71    132.18 o
  19   9   1      432.15      501.69    258.36 o
 -18  10   1        4.81      -19.53    132.18 o
 -16  10   1       56.76      193.77    129.18 o
 -14  10   1     1621.82     1898.62    165.23 o
 -12  10   1       26.34        9.01    117.16 o
 -10  10   1     1495.55     1228.70    132.18 o
  -8  10   1      192.63      150.21    111.15 o
  -6  10   1       24.59     -103.64    103.64 o
  -4  10   1      805.13      826.14     96.13 o
  -2  10   1       28.27       39.05     82.61 o
   0  10   1      960.17      716.49     84.12 o
   2  10   1      664.47      626.36     84.12 o
   4  10   1     4585.68     5031.95    172.74 o
   6  10   1     1207.01     1090.51    114.16 o
   8  10   1     2563.46     2556.53    144.20 o
  10  10   1        7.31      -70.60    112.66 o
  12  10   1     4003.75     4225.33    174.24 o
  14  10   1       59.88       58.58    109.65 o
  16  10   1     1017.69      811.12    166.73 o
 -15  11   1       85.53        4.51    138.19 o
 -13  11   1     3442.64     3322.59    184.76 o
 -11  11   1       29.17     -106.65    144.20 o
  -9  11   1      773.16      880.21    150.21 o
  -7  11   1     2783.94     3073.24    192.27 o
  -5  11   1     1545.51     1563.66    153.21 o
  -3  11   1     1093.82     1356.37    129.18 o
  -1  11   1        7.89       30.04    105.15 o
   1  11   1      957.06     1198.65    118.66 o
   3  11   1      829.60      684.95    127.68 o
   5  11   1     2995.62     3085.26    156.22 o
   7  11   1       16.76      -49.57    127.68 o
   9  11   1     3325.03     3764.20    213.29 o
  11  11   1     1113.24     1113.04    163.73 o
  13  11   1       78.56       27.04    175.74 o
 -10  12   1      752.46      590.31    180.25 o
  -8  12   1       23.83      270.37    175.74 o
  -6  12   1        0.05      -87.12    156.22 o
  -4  12   1      761.96      803.61    147.20 o
  -2  12   1     1298.82     1715.37    166.73 o
   0  12   1       12.37      -12.02    124.67 o
   2  12   1       41.93        0.00    132.18 o
   4  12   1     4289.70     5125.07    261.36 o
   6  12   1      597.79      543.75    160.72 o
   8  12   1     2726.76     2814.89    207.29 o
 -30   0   2     5070.89     5102.54    276.38 o
 -28   0   2        2.23      102.14    156.22 o
 -26   0   2     2122.45     2176.50    189.26 o
 -24   0   2     5460.47     5906.15    241.83 o
 -22   0   2     8998.31     7921.94    252.35 o
 -20   0   2     1125.57     1225.69     87.12 o
 -18   0   2     7863.43     7043.22    177.24 o
 -16   0   2        5.86       91.63     40.56 o
 -14   0   2    17988.90    17649.36    307.93 o
 -12   0   2      616.42      623.36     39.05 o
 -10   0   2    37941.46    40416.29    743.53 o
  -8   0   2    26241.51    24871.33    483.67 o
  -6   0   2     3301.97     3345.12     79.61 o
  -4   0   2      375.97      935.79     57.08 o
   2   0   2   103862.23   101995.30   2075.87 o
   4   0   2     4087.32     3887.37     87.12 o
   6   0   2    27202.80    23189.01    461.14 o
   8   0   2       39.55        4.51     28.54 o
  10   0   2     3235.89     4130.70    111.15 o
  12   0   2      637.10      650.40     64.59 o
  14   0   2     2431.38     2173.50     96.13 o
  16   0   2     9909.52    10247.15    231.32 o
  18   0   2       64.98      106.65     63.09 o
  20   0   2     1277.71     1300.80    136.69 o
  22   0   2     5157.14     5192.67    216.30 o
  24   0   2       48.60       97.63    153.21 o
  26   0   2      190.34      172.74    196.77 o
  28   0   2     1555.75     1596.70    289.90 o
 -31   1   2      205.51      174.24    138.19 o
 -29   1   2        0.39       97.63    118.66 o
 -27   1   2      205.09       91.63     91.63 o
 -25   1   2      150.23       70.60     90.12 o
 -23   1   2      281.56      378.52     81.11 o
 -21   1   2      817.25      714.99     66.09 o
 -19   1   2     3711.17     3899.38    106.65 o
 -17   1   2       76.39       72.10     28.54 o
 -15   1   2       84.38       43.56     27.04 o
 -13   1   2     1966.41     1802.49     48.07 o
 -11   1   2     4126.00     4328.98     69.10 o
  -9   1   2    18265.31    18466.49    232.82 o
  -7   1   2     2506.37     2165.99     39.05 o
  -5   1   2    21803.44    20740.63    279.39 o
  -3   1   2     1453.26     1275.26     24.03 o
  -1   1   2       25.59       18.02     12.02 o
   1   1   2      880.93      868.20     24.03 o
   3   1   2    16951.06    16314.02    226.81 o
   5   1   2       31.88       45.06     12.02 o
   7   1   2       10.22       15.02     18.02 o
   9   1   2      527.23      428.09     28.54 o
  11   1   2       40.07       64.59     31.54 o
  13   1   2      352.39      319.94     42.06 o
  15   1   2      999.96     1216.68     63.09 o
  17   1   2     1200.30     1161.10     72.10 o
  19   1   2     2242.82     2108.91     99.14 o
  21   1   2      423.43      340.97     79.61 o
  23   1   2      194.17      178.75     96.13 o
  25   1   2      387.35      343.97    118.66 o
  27   1   2     2092.42     2220.06    190.76 o
 -30   2   2     4509.46     4787.11    219.30 o
 -28   2   2     2967.55     3076.25    156.22 o
 -26   2   2     2761.79     2374.78    132.18 o
 -24   2   2        9.38       -7.51     78.11 o
 -22   2   2     8408.58     7839.32    175.74 o
 -20   2   2     2812.32     2733.77     94.63 o
 -18   2   2      118.24      105.15     42.06 o
 -16   2   2     4725.08     4919.29     99.14 o
 -14   2   2      105.29      187.76     36.05 o
 -12   2   2    15709.79    15944.51    211.79 o
 -10   2   2     5575.35     6221.59    105.15 o
  -8   2   2      719.72      573.79     30.04 o
  -6   2   2      558.09      645.89     21.03 o
  -4   2   2     4341.93     4115.68     72.10 o
  -2   2   2     5634.92     5784.48     90.12 o
   0   2   2     2359.35     2293.67     39.05 o
   2   2   2    32023.13    33367.06    461.14 o
   4   2   2     2095.47     2202.04     46.56 o
   6   2   2     3080.42     2756.30     55.58 o
   8   2   2     6274.51     7085.28    106.65 o
  10   2   2    12143.09    11927.97    174.24 o
  12   2   2     7911.97     8048.11    121.67 o
  14   2   2      381.33      435.60     39.05 o
  16   2   2      111.52      124.67     55.58 o
  18   2   2       55.99       22.53     60.08 o
  20   2   2     6364.42     6643.67    154.71 o
  22   2   2     1634.27     1493.06    108.15 o
  24   2   2     1656.06     1655.28    135.19 o
  26   2   2     1629.18     2102.90    157.72 o
 -29   3   2      952.63      941.80    156.22 o
 -27   3   2       21.28       -9.01    130.68 o
 -25   3   2      283.33      234.32    105.15 o
 -23   3   2     1231.04     1146.08     97.63 o
 -21   3   2     1323.79     1204.66     82.61 o
 -19   3   2     6314.48     6214.08    139.69 o
 -17   3   2     2311.78     2364.26     78.11 o
 -15   3   2      118.50      130.68     37.55 o
 -13   3   2        5.00       21.03     37.55 o
 -11   3   2       37.40       73.60     28.54 o
  -9   3   2     5533.46     5368.41     94.63 o
  -7   3   2     1228.23     1454.01     43.56 o
  -5   3   2        8.94      -18.02     18.02 o
  -3   3   2     2085.80     2537.00     52.57 o
  -1   3   2    13354.34    13321.89    177.24 o
   1   3   2     5771.12     5867.10     91.63 o
   3   3   2     1291.16     1566.66     45.06 o
   5   3   2     3493.35     4088.64     85.62 o
   7   3   2     8594.30     8773.61    135.19 o
   9   3   2      823.02      644.39     40.56 o
  11   3   2      131.71      120.17     34.55 o
  13   3   2     1491.16     1611.72     61.59 o
  15   3   2      161.63      163.73     55.58 o
  17   3   2     5335.75     4994.39    129.18 o
  19   3   2      144.86      121.67     64.59 o
  21   3   2      117.97       48.07     85.62 o
  23   3   2        0.15       48.07    117.16 o
  25   3   2       50.45      -18.02    139.69 o
  27   3   2     1661.82     1755.92    261.36 o
 -28   4   2        0.07       91.63    165.23 o
 -26   4   2     4778.20     4742.05    177.24 o
 -24   4   2      510.21      584.31     97.63 o
 -22   4   2     1142.94     1153.59    100.64 o
 -20   4   2       22.60      -24.03     69.10 o
 -18   4   2       47.23       79.61     55.58 o
 -16   4   2     2573.33     2748.79     81.11 o
 -14   4   2       87.82       60.08     40.56 o
 -12   4   2      380.46      452.12     46.56 o
 -10   4   2      543.01      621.86     55.58 o
  -8   4   2     4007.54     3954.96     85.62 o
  -6   4   2     3004.19     3379.67     70.60 o
  -4   4   2     1046.93     1084.50     37.55 o
  -2   4   2     9637.49    10032.35    139.69 o
   0   4   2    10300.73    10039.86    133.68 o
   2   4   2    22608.60    23660.66    310.93 o
   4   4   2        5.75      -16.52     28.54 o
   6   4   2     5741.62     6308.71    120.17 o
   8   4   2      307.79      337.97     36.05 o
  10   4   2     4876.67     4917.79    118.66 o
  12   4   2      338.17      392.04     66.09 o
  14   4   2      515.33      476.16     60.08 o
  16   4   2     1295.97     1443.49     90.12 o
  18   4   2      235.28      282.39     79.61 o
  20   4   2      287.97      372.51     94.63 o
  22   4   2      216.32      270.37     90.12 o
  24   4   2      950.88      733.01    150.21 o
  26   4   2      438.78      380.02    211.79 o
 -27   5   2        9.62       54.07    127.68 o
 -25   5   2      707.03      602.33    123.17 o
 -23   5   2     1211.94     1126.56    118.66 o
 -21   5   2     1860.12     1580.18    129.18 o
 -19   5   2      187.65      189.26     82.61 o
 -17   5   2     6453.43     6020.31    150.21 o
 -15   5   2     1743.57     1694.34     78.11 o
 -13   5   2     2460.71     2211.05     79.61 o
 -11   5   2     7511.30     7957.98    178.75 o
  -9   5   2     4493.68     4303.44    105.15 o
  -7   5   2     9205.36    10697.77    168.23 o
  -5   5   2     5793.39     5867.10    100.64 o
  -3   5   2     1266.41     1102.52     43.56 o
  -1   5   2        3.57       96.13     31.54 o
   1   5   2     6097.27     6265.15     99.14 o
   3   5   2     4976.72     5773.97     99.14 o
   5   5   2     7410.57     7487.84    130.68 o
   7   5   2        2.64       54.07     49.57 o
   9   5   2     4706.31     4835.17    103.64 o
  11   5   2    13545.76    13659.86    258.36 o
  13   5   2     2960.88     3008.65    117.16 o
  15   5   2        0.26      -55.58     55.58 o
  17   5   2      497.82      552.76     84.12 o
  19   5   2       24.59       25.54     88.62 o
  21   5   2       89.23      -43.56    123.17 o
  23   5   2        0.11        6.01    142.70 o
  25   5   2       73.35       96.13    186.26 o
 -26   6   2     2636.01     2457.39    171.24 o
 -24   6   2      199.21      115.66    133.68 o
 -22   6   2      494.69      527.23    106.65 o
 -20   6   2      203.64      157.72    103.64 o
 -18   6   2     2621.46     2422.84    129.18 o
 -16   6   2     2000.22     1895.62    115.66 o
 -14   6   2      109.49      102.14     67.59 o
 -12   6   2        1.67       30.04     64.59 o
 -10   6   2     2010.28     2035.31    100.64 o
  -8   6   2        1.28        0.00     48.07 o
  -6   6   2     8575.34     9114.58    162.22 o
  -4   6   2      608.65      585.81     43.56 o
  -2   6   2    17525.02    18290.75    249.34 o
   0   6   2      605.00      567.78     46.56 o
   2   6   2       84.29       85.62     33.05 o
   4   6   2      130.21      165.23     49.57 o
   6   6   2    10345.82    11417.26    189.26 o
   8   6   2     3239.10     3361.64    102.14 o
  10   6   2      109.00       82.61     52.57 o
  12   6   2      192.57      180.25     75.10 o
  14   6   2      366.80      325.95     87.12 o
  16   6   2      394.04      359.00    106.65 o
  18   6   2       20.53       25.54    109.65 o
  20   6   2        1.48     -102.14    150.21 o
  22   6   2      231.56      343.97    166.73 o
  24   6   2     1258.87     1213.68    210.29 o
 -25   7   2        0.13      -46.56    136.69 o
 -23   7   2      902.49      901.24    129.18 o
 -21   7   2      126.72       81.11    115.66 o
 -19   7   2     1763.00     1607.22    124.67 o
 -17   7   2     3162.26     2651.16    133.68 o
 -15   7   2       67.04       42.06     96.13 o
 -13   7   2     3348.35     3166.37    132.18 o
 -11   7   2     1820.71     1623.74    105.15 o
  -9   7   2     4650.86     4620.38    123.17 o
  -7   7   2     4278.47     4515.23    129.18 o
  -5   7   2    15559.97    15528.44    249.34 o
  -3   7   2      474.48      425.09     48.07 o
  -1   7   2     8884.94     9236.25    150.21 o
   1   7   2       17.00      -31.54     45.06 o
   3   7   2     3129.02     2900.50     82.61 o
   5   7   2     8324.92     8473.20    151.71 o
   7   7   2      387.47      362.00     58.58 o
   9   7   2     7710.41     7717.65    177.24 o
  11   7   2    17007.50    16734.60    342.47 o
  13   7   2      194.37      247.84     79.61 o
  15   7   2      900.42      782.58    106.65 o
  17   7   2     1319.67     1273.76    126.17 o
  19   7   2      893.57      833.65    175.74 o
  21   7   2      957.73     1079.99    198.27 o
  23   7   2      944.01      602.33    178.75 o
 -24   8   2      462.99      674.43    144.20 o
 -22   8   2      302.27      213.29    157.72 o
 -20   8   2       33.16       13.52    106.65 o
 -18   8   2      252.32      211.79    102.14 o
 -16   8   2     1519.35     1288.78    124.67 o
 -14   8   2     6219.28     6286.18    193.77 o
 -12   8   2        0.15      -15.02     81.11 o
 -10   8   2     1940.87     1788.97    105.15 o
  -8   8   2      161.44       12.02     90.12 o
  -6   8   2     1817.78     1506.58     79.61 o
  -4   8   2      774.85      754.04     67.59 o
  -2   8   2      376.36      401.05     60.08 o
   0   8   2       27.79       63.09     49.57 o
   2   8   2      459.84      462.64     58.58 o
   4   8   2      148.28      208.79     64.59 o
   6   8   2     2004.28     1907.63     97.63 o
   8   8   2     1367.41     1174.62     90.12 o
  10   8   2     3555.31     3415.71    145.70 o
  12   8   2      887.33     1037.93    112.66 o
  14   8   2      447.84      540.75    109.65 o
  16   8   2      531.79      581.30    148.71 o
  18   8   2     2426.34     2558.03    202.78 o
  20   8   2     1066.37     1099.52    199.78 o
 -21   9   2       99.49       57.08    163.73 o
 -19   9   2      187.97      228.32    129.18 o
 -17   9   2       12.74       69.10    102.14 o
 -15   9   2      559.68      639.88    123.17 o
 -13   9   2     3182.29     3071.74    147.20 o
 -11   9   2      164.78      142.70     97.63 o
  -9   9   2     4187.11     4153.23    159.22 o
  -7   9   2        8.06       48.07     75.10 o
  -5   9   2     4591.54     4294.43    121.67 o
  -3   9   2     1122.26      910.26     79.61 o
  -1   9   2     2137.63     2215.56     91.63 o
   1   9   2      141.26      111.15     66.09 o
   3   9   2     4432.13     3834.79    120.17 o
   5   9   2      996.93     1019.91     91.63 o
   7   9   2     3337.67     3200.92    130.68 o
   9   9   2      358.25      359.00     79.61 o
  11   9   2        2.18      -39.05    100.64 o
  13   9   2     1472.35     1472.03    124.67 o
  15   9   2      788.71      635.38    153.21 o
  17   9   2      639.25      609.84    201.28 o
  19   9   2       19.55       57.08    192.27 o
 -18  10   2       95.06       27.04    132.18 o
 -16  10   2     1304.80     1177.63    148.71 o
 -14  10   2      123.36       78.11    117.16 o
 -12  10   2     1377.34     1135.57    135.19 o
 -10  10   2      688.60      717.99    111.15 o
  -8  10   2      442.57      371.01     99.14 o
  -6  10   2     1027.95     1084.50    127.68 o
  -4  10   2       24.10      -27.04     85.62 o
  -2  10   2       86.50       49.57     79.61 o
   0  10   2      332.54      231.32     78.11 o
   2  10   2      206.83       67.59     84.12 o
   4  10   2      108.75      283.89    103.64 o
   6  10   2     1417.31     1329.33    127.68 o
   8  10   2      100.30      216.30    120.17 o
  10  10   2       17.89      -36.05    106.65 o
  12  10   2      407.00      259.86    111.15 o
  14  10   2      726.50      778.07    150.21 o
  16  10   2     1822.96     1823.52    195.27 o
 -15  11   2       57.06       81.11    156.22 o
 -13  11   2      852.19      707.48    138.19 o
 -11  11   2     1273.52     1176.12    183.25 o
  -9  11   2     2172.11     2624.12    172.74 o
  -7  11   2       63.94       55.58    139.69 o
  -5  11   2     1429.95     1641.77    166.73 o
  -3  11   2     1460.14     1469.03    159.22 o
  -1  11   2      513.15      608.34    105.15 o
   1  11   2      996.64     1061.97    130.68 o
   3  11   2     2397.50     2482.93    165.23 o
   5  11   2      324.08      327.45    109.65 o
   7  11   2     2066.72     2352.25    183.25 o
   9  11   2     2416.41     2262.12    184.76 o
  11  11   2        6.26      -25.54    171.24 o
  13  11   2      346.44      462.64    187.76 o
 -10  12   2      578.75      558.77    178.75 o
  -8  12   2     2321.11     2646.65    210.29 o
  -6  12   2      572.53      561.78    169.73 o
  -4  12   2       72.25       33.05    141.19 o
  -2  12   2      838.87      908.75    153.21 o
   0  12   2       34.23     -103.64    138.19 o
   2  12   2      187.33       67.59    139.69 o
   4  12   2      211.93       93.13    138.19 o
   6  12   2      460.52      617.35    183.25 o
 -31   1   3      198.26      201.28    129.18 o
 -29   1   3     1869.15     1828.02    132.18 o
 -27   1   3      131.44      165.23     87.12 o
 -25   1   3     1849.31     1695.84    109.65 o
 -23   1   3     2843.10     2844.93    117.16 o
 -21   1   3      959.66      866.70     66.09 o
 -19   1   3     4764.94     4617.37    103.64 o
 -17   1   3      880.95      755.54     43.56 o
 -15   1   3     7767.74     8169.78    118.66 o
 -13   1   3      627.46      494.18     31.54 o
 -11   1   3     5199.01     6184.04     93.13 o
  -9   1   3     1931.83     1378.90     37.55 o
  -7   1   3   136695.89   131509.53   1706.36 o
  -5   1   3     9081.18     8335.01    124.67 o
  -3   1   3     3873.13     3654.54     70.60 o
  -1   1   3     9940.76     9804.03    165.23 o
   1   1   3     9162.09     9068.02    141.19 o
   3   1   3     1710.85     1210.67     33.05 o
   5   1   3    53060.51    55794.52    752.54 o
   7   1   3      303.08      229.82     28.54 o
   9   1   3     8594.38     8760.09    138.19 o
  11   1   3      372.42      250.85     39.05 o
  13   1   3     8330.61     8536.28    138.19 o
  15   1   3     3263.40     3100.28     85.62 o
  17   1   3    12964.75    13433.04    225.31 o
  19   1   3      686.98      663.92     72.10 o
  21   1   3     6563.95     6762.33    175.74 o
  23   1   3     2968.27     3079.25    141.19 o
  25   1   3     4353.91     4648.92    208.79 o
  27   1   3      631.66      641.39    171.24 o
 -30   2   3      394.66      348.48    136.69 o
 -28   2   3      668.01      739.02    115.66 o
 -26   2   3      252.68      201.28     93.13 o
 -24   2   3      509.94      399.55     81.11 o
 -22   2   3     2910.94     2694.72    100.64 o
 -20   2   3       87.94       55.58     54.07 o
 -18   2   3     6520.20     6867.48    124.67 o
 -16   2   3     3930.98     4310.95     93.13 o
 -14   2   3      862.17      847.17     45.06 o
 -12   2   3     1512.44     1715.37     52.57 o
 -10   2   3      888.38     1057.46     39.05 o
  -8   2   3    12414.19    12899.81    178.75 o
  -6   2   3      709.46      675.93     21.03 o
  -4   2   3    11554.22    10220.11    163.73 o
  -2   2   3      811.58      736.02     25.54 o
   0   2   3     7761.67     7980.52    118.66 o
   2   2   3      165.01      148.71     19.53 o
   4   2   3      566.82      645.89     27.04 o
   6   2   3     6669.65     7674.09    127.68 o
   8   2   3     9541.19     9457.05    135.19 o
  10   2   3      640.18      754.04     48.07 o
  12   2   3      520.32      501.69     45.06 o
  14   2   3     1228.79     1051.45     58.58 o
  16   2   3      865.59      758.55     78.11 o
  18   2   3     1165.62      950.81     75.10 o
  20   2   3      744.67      515.21     78.11 o
  22   2   3      327.39      214.80     93.13 o
  24   2   3     1060.87     1153.59    154.71 o
  26   2   3       62.74      100.64    153.21 o
 -31   3   3      201.31      313.93    157.72 o
 -29   3   3      256.94      312.43    150.21 o
 -27   3   3       72.58      210.29    114.16 o
 -25   3   3      327.01      407.06     91.63 o
 -23   3   3     5490.89     5473.56    142.70 o
 -21   3   3       78.61       88.62     61.59 o
 -19   3   3     2386.10     2147.97     76.61 o
 -17   3   3     1531.72     1435.98     66.09 o
 -15   3   3    16285.82    16006.09    217.80 o
 -13   3   3     4600.27     4742.05     96.13 o
 -11   3   3     3972.44     4297.43     85.62 o
  -9   3   3      621.03      528.73     22.53 o
  -7   3   3    26670.63    27282.16    362.00 o
  -5   3   3       25.69       30.04      9.01 o
  -3   3   3     6490.17     6470.93    108.15 o
  -1   3   3     1948.57     1423.97     36.05 o
   1   3   3    23268.71    25299.42    337.97 o
   3   3   3    16317.63    16172.82    234.32 o
   5   3   3    40213.91    42466.62    600.83 o
   7   3   3       19.10       25.54     25.54 o
   9   3   3     7568.35     7986.52    147.20 o
  11   3   3     6262.72     6736.80    123.17 o
  13   3   3     4665.02     4826.16    141.19 o
  15   3   3      538.59      525.73     69.10 o
  17   3   3     4407.33     4492.70    136.69 o
  19   3   3      805.88      767.56     88.62 o
  21   3   3     6598.94     7067.26    189.26 o
  23   3   3     1120.80     1279.77    150.21 o
  25   3   3     2636.75     2747.29    202.78 o
 -30   4   3      488.27      465.64    151.71 o
 -28   4   3      164.83       55.58    121.67 o
 -26   4   3        4.85       70.60     99.14 o
 -24   4   3     1492.73     1335.34    109.65 o
 -22   4   3      204.75      163.73     91.63 o
 -20   4   3     2198.29     2445.38     99.14 o
 -18   4   3     2540.59     2374.78     81.11 o
 -16   4   3     7301.43     7083.78    130.68 o
 -14   4   3      411.26      428.09     48.07 o
 -12   4   3      469.44      342.47     42.06 o
 -10   4   3      590.29      621.86     28.54 o
  -8   4   3    13095.95    13722.94    219.30 o
  -6   4   3     6652.76     7321.11    118.66 o
  -4   4   3     3018.20     4240.35     87.12 o
  -2   4   3       19.09        0.00     24.03 o
   0   4   3    18453.84    18254.70    223.81 o
   2   4   3    22037.13    23318.19    333.46 o
   4   4   3      524.37      470.15     39.05 o
   6   4   3     2508.65     2292.16     63.09 o
   8   4   3        1.79      -15.02     30.04 o
  10   4   3     1636.68     1803.99     69.10 o
  12   4   3     4649.45     4629.39    120.17 o
  14   4   3     8468.55     8456.67    171.24 o
  16   4   3     6251.53     6003.79    154.71 o
  18   4   3     1554.66     1194.15     91.63 o
  20   4   3      685.00      528.73    102.14 o
  22   4   3        3.09      -85.62    117.16 o
  24   4   3       40.70      112.66    196.77 o
 -29   5   3       19.68        0.00    193.77 o
 -27   5   3     2097.99     2262.12    171.24 o
 -25   5   3      188.74      166.73    112.66 o
 -23   5   3     3108.68     3230.96    156.22 o
 -21   5   3     7770.47     8124.72    213.29 o
 -19   5   3     8934.72     8725.54    192.27 o
 -17   5   3     3764.50     4087.14    136.69 o
 -15   5   3     1832.20     1891.11     99.14 o
 -13   5   3     9672.83    10087.92    189.26 o
 -11   5   3     4062.01     4555.79    111.15 o
  -9   5   3     1364.46     1198.65     55.58 o
  -7   5   3     3521.17     3635.02     78.11 o
  -5   5   3      154.47      160.72     31.54 o
  -3   5   3     6101.71     6500.97    111.15 o
  -1   5   3      263.64      153.21     33.05 o
   1   5   3     1173.13      971.84     43.56 o
   3   5   3      699.67      808.12     51.07 o
   5   5   3     2753.84     2621.12     75.10 o
   7   5   3        1.75       39.05     43.56 o
   9   5   3     8942.64     8998.92    157.72 o
  11   5   3     1547.97     1670.31     90.12 o
  13   5   3     7336.45     7403.72    180.25 o
  15   5   3      458.85      413.07     87.12 o
  17   5   3     5651.28     5707.88    157.72 o
  19   5   3      207.29      192.27    130.68 o
  21   5   3     2418.26     2439.37    183.25 o
  23   5   3        0.00      153.21    169.73 o
  25   5   3     1973.48     2238.09    258.36 o
 -28   6   3      253.62      180.25    136.69 o
 -26   6   3     1738.15     1698.85    163.73 o
 -24   6   3      664.78      554.27    124.67 o
 -22   6   3       23.68      150.21    102.14 o
 -20   6   3      985.07     1075.48    100.64 o
 -18   6   3      188.68      165.23     79.61 o
 -16   6   3    11179.71    10938.10    240.33 o
 -14   6   3     3432.46     3427.73    124.67 o
 -12   6   3    24685.07    25683.96    437.10 o
 -10   6   3     3342.57     3283.53     99.14 o
  -8   6   3     3158.03     3438.25     99.14 o
  -6   6   3    15076.29    15160.43    259.86 o
  -4   6   3    11443.04    11890.41    174.24 o
  -2   6   3     1748.65     1709.36     57.08 o
   0   6   3     3195.65     3161.86     76.61 o
   2   6   3        0.44       49.57     39.05 o
   4   6   3     1086.95     1076.99     60.08 o
   6   6   3      224.63      210.29     48.07 o
   8   6   3      723.26      701.47     66.09 o
  10   6   3     5829.82     6338.75    151.71 o
  12   6   3     6739.61     6624.14    172.74 o
  14   6   3      240.11      208.79     75.10 o
  16   6   3     2698.32     2415.33    133.68 o
  18   6   3     2300.09     2215.56    183.25 o
  20   6   3       59.22      187.76    189.26 o
  22   6   3      118.52       93.13    174.24 o
 -27   7   3      663.04      699.97    172.74 o
 -25   7   3      497.39      447.62    133.68 o
 -23   7   3        8.36      151.71    126.17 o
 -21   7   3     1690.80     1722.88    135.19 o
 -19   7   3     2087.21     1882.10    123.17 o
 -17   7   3     2174.08     2472.41    132.18 o
 -15   7   3      617.88      629.37     94.63 o
 -13   7   3     3509.85     3800.25    136.69 o
 -11   7   3      810.64      836.65     79.61 o
  -9   7   3     1642.01     1695.84     81.11 o
  -7   7   3       13.83       79.61     61.59 o
  -5   7   3      633.37      701.47     57.08 o
  -3   7   3    13689.84    14705.30    216.30 o
  -1   7   3      500.50      579.80     49.57 o
   1   7   3     1959.62     1882.10     72.10 o
   3   7   3     8584.37     8150.25    144.20 o
   5   7   3      172.88      195.27     52.57 o
   7   7   3        0.30        9.01     48.07 o
   9   7   3    12766.92    12980.92    246.34 o
  11   7   3     4994.43     4865.22    153.21 o
  13   7   3     5495.37     5539.65    177.24 o
  15   7   3      106.20      138.19     99.14 o
  17   7   3     3550.01     3672.57    205.78 o
  19   7   3      932.22     1132.56    175.74 o
  21   7   3      782.82      937.29    189.26 o
 -24   8   3      905.98      827.64    139.69 o
 -22   8   3     2213.86     2138.95    157.72 o
 -20   8   3       49.50       -6.01    114.16 o
 -18   8   3       19.48        6.01     97.63 o
 -16   8   3     4175.22     3954.96    162.22 o
 -14   8   3      130.57      168.23     87.12 o
 -12   8   3      926.38      955.32     97.63 o
 -10   8   3     6075.41     5940.70    193.77 o
  -8   8   3    22249.64    22425.96    426.59 o
  -6   8   3     2725.83     2591.08    100.64 o
  -4   8   3      236.95      374.02     67.59 o
  -2   8   3     2884.13     2543.01     91.63 o
   0   8   3     7852.60     7855.84    148.71 o
   2   8   3     5878.42     5503.60    129.18 o
   4   8   3        4.82       -7.51     55.58 o
   6   8   3      186.52       87.12     70.60 o
   8   8   3     2507.24     2475.42    108.15 o
  10   8   3     2106.92     2287.66    108.15 o
  12   8   3      131.92       82.61     99.14 o
  14   8   3       98.45       66.09    123.17 o
  16   8   3      197.30       40.56    156.22 o
  18   8   3      458.61      348.48    144.20 o
  20   8   3       13.41      -42.06    147.20 o
 -23   9   3       28.62      -46.56    157.72 o
 -21   9   3      305.50       -3.00    154.71 o
 -19   9   3      195.95      168.23    133.68 o
 -17   9   3      129.00      147.20    108.15 o
 -15   9   3     1644.48     1664.30    127.68 o
 -13   9   3       15.19        9.01    106.65 o
 -11   9   3     2809.44     2598.59    156.22 o
  -9   9   3      318.80      386.03     96.13 o
  -7   9   3     1644.08     1816.01    115.66 o
  -5   9   3     2516.19     2159.98    103.64 o
  -3   9   3      943.23     1025.92     81.11 o
  -1   9   3     1129.74     1033.43     78.11 o
   1   9   3     9472.53     9689.88    213.29 o
   3   9   3      346.18      500.19    106.65 o
   5   9   3      784.19      671.43     82.61 o
   7   9   3     1147.67     1073.98     91.63 o
   9   9   3     3709.78     3444.25    132.18 o
  11   9   3       69.53       73.60     85.62 o
  13   9   3     3314.55     3433.74    184.76 o
  15   9   3     1538.25     1392.42    223.81 o
  17   9   3      558.95      425.09    174.24 o
 -20  10   3      492.59      378.52    156.22 o
 -18  10   3      499.50      387.53    151.71 o
 -16  10   3       37.90      -34.55    126.17 o
 -14  10   3      889.96      854.68    154.71 o
 -12  10   3     2078.97     2340.23    165.23 o
 -10  10   3      137.30      252.35    100.64 o
  -8  10   3     2660.27     2455.89    147.20 o
  -6  10   3     1374.88     1039.43    112.66 o
  -4  10   3     2088.33     2335.72    130.68 o
  -2  10   3      345.01      181.75     81.11 o
   0  10   3      326.09      273.38     87.12 o
   2  10   3      116.79      135.19    108.15 o
   4  10   3     3441.73     3944.45    168.23 o
   6  10   3      917.69      911.76    114.16 o
   8  10   3     1580.54     1752.92    136.69 o
  10  10   3      458.88      575.29    132.18 o
  12  10   3     1095.07     1189.64    183.25 o
  14  10   3     2211.62     2107.41    193.77 o
 -15  11   3       66.14      115.66    142.70 o
 -13  11   3      137.41      241.83    127.68 o
 -11  11   3      110.99      142.70    139.69 o
  -9  11   3      390.30      349.98    135.19 o
  -7  11   3      740.89      600.83    126.17 o
  -5  11   3     1165.94     1162.60    145.70 o
  -3  11   3     2014.45     2122.43    141.19 o
  -1  11   3     2020.06     2060.84    142.70 o
   1  11   3      479.77      578.30    126.17 o
   3  11   3      186.27      211.79    130.68 o
   5  11   3      771.93      764.56    144.20 o
   7  11   3     1490.22     1755.92    175.74 o
   9  11   3      211.37      -34.55    195.27 o
  11  11   3     4526.56     4823.16    333.46 o
 -10  12   3      319.01      360.50    181.75 o
  -8  12   3      399.79      467.14    151.71 o
  -6  12   3      157.46      166.73    141.19 o
  -4  12   3     4238.53     4437.13    223.81 o
  -2  12   3     1553.08     1831.03    184.76 o
   0  12   3      410.50      404.06    159.22 o
   2  12   3       18.36       84.12    157.72 o
   4  12   3     2649.37     3047.71    192.27 o
   6  12   3        0.22      163.73    273.38 o
 -32   0   4      753.81      708.98    220.80 o
 -30   0   4      596.82      824.64    181.75 o
 -28   0   4      473.33      590.31    151.71 o
 -26   0   4      873.36      788.59    138.19 o
 -24   0   4        3.37      -51.07     91.63 o
 -22   0   4     9349.39     9083.04    267.37 o
 -20   0   4       19.52       40.56     63.09 o
 -18   0   4    13456.58    13542.69    250.85 o
 -16   0   4    36861.09    36551.45    603.83 o
 -14   0   4     1494.04     1314.31     64.59 o
 -12   0   4     1856.03     1828.02     66.09 o
 -10   0   4    15252.20    17297.88    337.97 o
  -6   0   4     5592.87     5880.62    135.19 o
  -4   0   4       52.26       37.55      6.01 o
  -2   0   4      322.25      407.06     19.53 o
   0   0   4   195122.22   185372.38   5066.49 o
   2   0   4     3336.85     4171.26     99.14 o
   4   0   4    16835.11    12377.09    261.36 o
   6   0   4       54.45      213.29     42.06 o
   8   0   4     1137.22     1404.44     69.10 o
  10   0   4     1095.70     1351.87     79.61 o
  12   0   4    26490.09    26640.77    485.17 o
  14   0   4    14572.70    15286.60    321.44 o
  16   0   4    30765.76    30771.48    596.32 o
  18   0   4    11265.38    10658.71    304.92 o
  20   0   4     8908.45     9224.23    295.91 o
  22   0   4     3472.82     3522.36    196.77 o
  24   0   4     3318.83     3552.40    279.39 o
  26   0   4        0.20     -138.19    198.27 o
 -31   1   4      455.21      377.02    129.18 o
 -29   1   4      132.50      166.73    109.65 o
 -27   1   4      514.97      506.20    106.65 o
 -25   1   4     2495.45     2340.23    120.17 o
 -23   1   4      512.07      428.09     72.10 o
 -21   1   4     1004.52      950.81     69.10 o
 -19   1   4      355.37      277.88     48.07 o
 -17   1   4       65.15      121.67     34.55 o
 -15   1   4     1953.79     1957.20     51.07 o
 -13   1   4      329.19      285.39     30.04 o
 -11   1   4       13.49       30.04     21.03 o
  -9   1   4   123016.67   124903.42   1551.64 o
  -7   1   4     4907.79     4728.53     73.60 o
  -5   1   4     4304.37     3980.49     67.59 o
  -3   1   4     3214.57     3357.13     54.07 o
   1   1   4     3473.82     3552.40     63.09 o
   3   1   4     4181.38     4171.26     73.60 o
   5   1   4      167.85      147.20     21.03 o
   7   1   4    16698.44    16386.12    237.33 o
   9   1   4     3418.51     3795.74     82.61 o
  11   1   4      212.12      210.29     42.06 o
  13   1   4      397.68      262.86     48.07 o
  15   1   4     2407.09     2609.10     87.12 o
  17   1   4     2191.88     2068.35     91.63 o
  19   1   4        0.10       84.12     66.09 o
  21   1   4      723.26      736.02    102.14 o
  23   1   4       95.58       25.54    111.15 o
  25   1   4      554.32      449.12    145.70 o
 -32   2   4      903.20      911.76    165.23 o
 -30   2   4       88.52      114.16    127.68 o
 -28   2   4      462.54      392.04    108.15 o
 -26   2   4        9.68      -24.03     87.12 o
 -24   2   4       21.81      105.15     81.11 o
 -22   2   4     5267.37     5119.07    132.18 o
 -20   2   4       99.20       90.12     48.07 o
 -18   2   4      575.86      480.66     52.57 o
 -16   2   4     5209.70     4802.13     85.62 o
 -14   2   4     1908.54     1877.59     58.58 o
 -12   2   4    68005.74    61527.94    693.96 o
 -10   2   4    14658.09    16006.09    210.29 o
  -8   2   4    14912.93    15852.88    208.79 o
  -6   2   4     7985.36     6838.94     93.13 o
  -4   2   4   179241.50   172624.30   2804.37 o
  -2   2   4     3116.06     2715.75     55.58 o
   0   2   4    62315.91    59309.38    815.63 o
   2   2   4     4610.47     4778.10     79.61 o
   4   2   4     3329.89     4455.15     85.62 o
   6   2   4    11492.17    12540.81    184.76 o
   8   2   4    19917.13    21451.11    304.92 o
  10   2   4     1975.86     2075.87     67.59 o
  12   2   4     9211.28     9443.54    169.73 o
  14   2   4       65.47       24.03     55.58 o
  16   2   4    19706.84    19863.42    313.93 o
  18   2   4     1259.10     1072.48     79.61 o
  20   2   4     2623.79     2530.99    118.66 o
  22   2   4     1019.46     1007.89    123.17 o
  24   2   4     1986.32     2244.10    183.25 o
  26   2   4       18.65       12.02    156.22 o
 -31   3   4       73.23       82.61    154.71 o
 -29   3   4     1392.57     1446.50    142.70 o
 -27   3   4       19.26       22.53    118.66 o
 -25   3   4      211.90      244.84     84.12 o
 -23   3   4      213.45      114.16     69.10 o
 -21   3   4     7151.52     6753.32    135.19 o
 -19   3   4      263.32      300.41     52.57 o
 -17   3   4     8921.11     7986.52    136.69 o
 -15   3   4        6.24       -3.00     36.05 o
 -13   3   4     6073.04     7104.81    124.67 o
 -11   3   4     1548.60     1647.77     51.07 o
  -9   3   4    10132.55    11498.37    171.24 o
  -7   3   4     1751.25     1907.63     58.58 o
  -5   3   4     4032.88     3935.43     79.61 o
  -3   3   4     1334.88     1419.46     43.56 o
  -1   3   4    22567.73    22824.01    312.43 o
   1   3   4     5682.50     6262.14    109.65 o
   3   3   4    19310.04    21299.40    330.46 o
   5   3   4      106.31       84.12     28.54 o
   7   3   4     9739.33     9532.16    159.22 o
   9   3   4      339.46      360.50     39.05 o
  11   3   4      433.54      429.59     54.07 o
  13   3   4      628.84      534.74     78.11 o
  15   3   4     1497.10     1363.88     85.62 o
  17   3   4      562.39      417.58     76.61 o
  19   3   4     2424.88     2368.77    115.66 o
  21   3   4       53.16       70.60    112.66 o
  23   3   4      734.74      678.94    168.23 o
  25   3   4        0.63       40.56    156.22 o
 -30   4   4       97.47       21.03    142.70 o
 -28   4   4      901.56      983.86    145.70 o
 -26   4   4      122.08      154.71    106.65 o
 -24   4   4      129.15       39.05     81.11 o
 -22   4   4       80.25       51.07     75.10 o
 -20   4   4     1404.01     1432.98     81.11 o
 -18   4   4      282.02      322.95     51.07 o
 -16   4   4     5982.45     6466.43    133.68 o
 -14   4   4       42.33       28.54     36.05 o
 -12   4   4    18794.79    18583.65    294.41 o
 -10   4   4      635.44      585.81     27.04 o
  -8   4   4     9097.47     8264.41    141.19 o
  -6   4   4     6890.41     7409.73    130.68 o
  -4   4   4    43406.73    44652.14    668.42 o
  -2   4   4     6316.39     5562.18     91.63 o
   0   4   4    28333.69    27937.06    366.51 o
   2   4   4      546.77      346.98     36.05 o
   4   4   4    11723.32    11005.69    169.73 o
   6   4   4     1035.33     1116.04     49.57 o
   8   4   4    19926.87    21478.15    330.46 o
  10   4   4        1.55      -18.02     42.06 o
  12   4   4    10533.85    10588.12    223.81 o
  14   4   4        0.05      -64.59     64.59 o
  16   4   4     5766.79     5972.24    157.72 o
  18   4   4     8244.16     8498.73    226.81 o
  20   4   4     3063.99     3064.23    153.21 o
  22   4   4      672.84      366.51    129.18 o
  24   4   4     1622.58     1626.75    226.81 o
 -29   5   4     1151.45      889.23    187.76 o
 -27   5   4        8.47       76.61    117.16 o
 -25   5   4       97.13      168.23    103.64 o
 -23   5   4      775.22      838.16    114.16 o
 -21   5   4    10291.92     9918.19    216.30 o
 -19   5   4      553.84      546.75     78.11 o
 -17   5   4     8877.77     8642.93    198.27 o
 -15   5   4     3107.46     3230.96    118.66 o
 -13   5   4     4171.76     4398.07    130.68 o
 -11   5   4     3230.97     3327.09     81.11 o
  -9   5   4      939.52      850.17     51.07 o
  -7   5   4      395.85      446.12     28.54 o
  -5   5   4    35013.77    38807.57    581.30 o
  -3   5   4     1695.94     1673.31     55.58 o
  -1   5   4     8453.12     8597.87    123.17 o
   1   5   4     2731.53     2313.19     61.59 o
   3   5   4        0.10      -16.52     39.05 o
   5   5   4     1241.15     1222.69     60.08 o
   7   5   4      159.53      180.25     45.06 o
   9   5   4     3809.89     3851.32    106.65 o
  11   5   4     2103.28     1823.52     93.13 o
  13   5   4       10.82       22.53     72.10 o
  15   5   4       77.10      117.16     85.62 o
  17   5   4      229.16      246.34     99.14 o
  19   5   4      207.03       72.10     96.13 o
  21   5   4       17.52       -9.01    166.73 o
  23   5   4      460.13      283.89    165.23 o
 -28   6   4      153.80       54.07    154.71 o
 -26   6   4     2267.56     2200.54    186.26 o
 -24   6   4      926.92      853.18    124.67 o
 -22   6   4     1344.08     1296.29    138.19 o
 -20   6   4     1186.15     1120.55     96.13 o
 -18   6   4     7690.84     8138.23    211.79 o
 -16   6   4     3036.69     2959.08    121.67 o
 -14   6   4     8086.97     8151.75    198.27 o
 -12   6   4    19246.41    20395.15    352.99 o
 -10   6   4     4397.10     4371.03    112.66 o
  -8   6   4    40374.34    41287.49    683.44 o
  -6   6   4      368.75      380.02     39.05 o
  -4   6   4    21175.63    22280.26    318.44 o
  -2   6   4     1036.17      887.73     49.57 o
   0   6   4    14259.16    14440.93    205.78 o
   2   6   4     3636.20     3513.35     85.62 o
   4   6   4    45524.55    46538.74    602.33 o
   6   6   4    14066.79    14376.34    225.31 o
   8   6   4     4083.26     4034.57    117.16 o
  10   6   4      309.42      348.48     69.10 o
  12   6   4    10943.26    10783.39    241.83 o
  14   6   4      404.93      340.97     94.63 o
  16   6   4     1313.46     1365.38    133.68 o
  18   6   4        5.67      126.17    156.22 o
  20   6   4     9481.31    10699.27    322.95 o
  22   6   4      542.25      312.43    186.26 o
 -27   7   4      887.31      779.58    163.73 o
 -25   7   4     2979.83     2811.88    177.24 o
 -23   7   4      422.67      339.47    126.17 o
 -21   7   4      188.54      189.26    103.64 o
 -19   7   4      307.23      184.76     96.13 o
 -17   7   4      258.11      274.88     97.63 o
 -15   7   4        1.58       58.58     85.62 o
 -13   7   4     3149.87     3130.32    129.18 o
 -11   7   4     1242.58     1186.64     90.12 o
  -9   7   4     1120.23     1443.49     81.11 o
  -7   7   4      502.19      533.24     72.10 o
  -5   7   4      755.73      920.77     69.10 o
  -3   7   4     1609.06     1734.89     66.09 o
  -1   7   4      838.44     1004.89     58.58 o
   1   7   4    11319.97    11046.25    186.26 o
   3   7   4     3941.70     3872.35     99.14 o
   5   7   4     1693.52     1538.12     76.61 o
   7   7   4      217.17      196.77     58.58 o
   9   7   4      114.55      105.15     60.08 o
  11   7   4       57.97       70.60     72.10 o
  13   7   4      785.95      800.61    145.70 o
  15   7   4      675.47      479.16    154.71 o
  17   7   4      165.60      243.34    168.23 o
  19   7   4     2316.31     2804.37    199.78 o
  21   7   4        0.24      -13.52    151.71 o
 -24   8   4      444.22      522.72    165.23 o
 -22   8   4     1185.55     1134.07    126.17 o
 -20   8   4     6541.85     6679.72    223.81 o
 -18   8   4        0.32        6.01     91.63 o
 -16   8   4     3338.00     3019.17    138.19 o
 -14   8   4     1023.90     1054.46    108.15 o
 -12   8   4     6856.19     6850.96    214.80 o
 -10   8   4     4473.57     4102.16    157.72 o
  -8   8   4     8582.18     9231.74    195.27 o
  -6   8   4      742.98      647.39     70.60 o
  -4   8   4    14450.32    14667.75    256.85 o
  -2   8   4       57.28       79.61     58.58 o
   0   8   4     5982.32     5994.78    124.67 o
   2   8   4      218.38      282.39     66.09 o
   4   8   4    10571.76     9975.27    177.24 o
   6   8   4      721.39      581.30     72.10 o
   8   8   4     3830.58     3595.96    115.66 o
  10   8   4      448.96      371.01     93.13 o
  12   8   4      240.88      190.76    150.21 o
  14   8   4       88.94       75.10    130.68 o
  16   8   4     1168.82     1125.05    162.22 o
  18   8   4     1106.30      806.61    168.23 o
 -23   9   4        5.78     -114.16    183.25 o
 -21   9   4      324.83      554.27    132.18 o
 -19   9   4     1014.74      884.72    136.69 o
 -17   9   4      441.38      404.06    117.16 o
 -15   9   4       15.86       13.52    102.14 o
 -13   9   4     3043.62     3047.71    169.73 o
 -11   9   4      131.71      129.18    102.14 o
  -9   9   4      265.43      503.19     93.13 o
  -7   9   4     8873.52     8757.09    195.27 o
  -5   9   4     1207.92     1105.53     85.62 o
  -3   9   4       39.47      109.65     73.60 o
  -1   9   4       18.78       49.57     81.11 o
   1   9   4      126.00      114.16     81.11 o
   3   9   4      310.78      342.47     90.12 o
   5   9   4     1307.39     1490.06    106.65 o
   7   9   4      298.60      295.91     82.61 o
   9   9   4        0.25       54.07     82.61 o
  11   9   4      402.97      271.88    139.69 o
  13   9   4      228.64      359.00    168.23 o
  15   9   4      682.74      531.73    214.80 o
  17   9   4        6.54      -34.55    178.75 o
 -20  10   4     1150.63     1046.95    160.72 o
 -18  10   4        0.96     -132.18    132.18 o
 -16  10   4     2338.34     2383.79    183.25 o
 -14  10   4      948.53      974.85    166.73 o
 -12  10   4     2507.19     2296.67    145.70 o
 -10  10   4       47.92      -84.12    105.15 o
  -8  10   4     2538.96     2458.89    130.68 o
  -6  10   4        1.12      -66.09     94.63 o
  -4  10   4     3896.99     3963.97    153.21 o
  -2  10   4       25.81      126.17     88.62 o
   0  10   4     2686.95     2732.27    165.23 o
   2  10   4      906.25      868.20    148.71 o
   4  10   4      924.67      650.40    118.66 o
   6  10   4      144.44      208.79    121.67 o
   8  10   4     2609.84     2526.49    220.80 o
  10  10   4      722.30      871.20    175.74 o
  12  10   4       13.35      141.19    133.68 o
  14  10   4       36.12       49.57    145.70 o
 -17  11   4     1877.46     1811.50    186.26 o
 -15  11   4      336.77      333.46    130.68 o
 -13  11   4     2517.97     2844.93    183.25 o
 -11  11   4       88.09       49.57    109.65 o
  -9  11   4     5513.81     6035.33    243.34 o
  -7  11   4       10.10       21.03    124.67 o
  -5  11   4      462.40      489.68    135.19 o
  -3  11   4      907.94      773.57    114.16 o
  -1  11   4       82.60       46.56    126.17 o
   1  11   4      376.33      450.62    136.69 o
   3  11   4      931.35      739.02    126.17 o
   5  11   4      818.36      802.11    184.76 o
   7  11   4       58.81      -55.58    220.80 o
   9  11   4     3411.77     4292.93    339.47 o
  11  11   4       77.17      108.15    250.85 o
 -10  12   4      666.71      473.15    186.26 o
  -8  12   4     3425.47     3229.46    213.29 o
  -6  12   4     1311.88     1357.87    168.23 o
  -4  12   4     4440.90     5338.37    231.32 o
  -2  12   4      495.55      491.18    177.24 o
   0  12   4       92.68       57.08    120.17 o
   2  12   4     1144.42     1237.71    187.76 o
   4  12   4     2413.42     2538.50    219.30 o
 -33   1   5     1909.50     1969.22    193.77 o
 -31   1   5       98.12       72.10    127.68 o
 -29   1   5     2673.47     2774.33    144.20 o
 -27   1   5       10.44      -13.52     87.12 o
 -25   1   5    10075.04     9787.51    213.29 o
 -23   1   5     1782.56     1715.37     91.63 o
 -21   1   5    43963.59    43370.87    612.85 o
 -19   1   5      723.08      693.96     51.07 o
 -17   1   5    73818.59    73391.31    941.80 o
 -15   1   5      549.57      591.82     39.05 o
 -13   1   5    29280.00    27064.36    351.49 o
 -11   1   5      509.20      620.36     30.04 o
  -7   1   5     6188.94     5913.66    100.64 o
  -5   1   5   249355.03   247661.88   3755.18 o
  -3   1   5     2909.38     2894.50     52.57 o
  -1   1   5   173966.78   167990.39   2634.64 o
   1   1   5     5098.02     4809.64     87.12 o
   3   1   5     5451.39     4623.38     85.62 o
   5   1   5       18.20       -6.01     24.03 o
   7   1   5      400.60      383.03     22.53 o
   9   1   5     3888.46     4111.18     88.62 o
  11   1   5     5689.69     5414.97    105.15 o
  13   1   5      793.92      651.90     55.58 o
  15   1   5      151.57      108.15     48.07 o
  17   1   5      434.18      404.06     76.61 o
  19   1   5      558.69      546.75     88.62 o
  21   1   5     5715.38     5957.22    201.28 o
  23   1   5        0.78       13.52    147.20 o
  25   1   5      171.67      154.71    163.73 o
 -32   2   5      835.25      844.17    180.25 o
 -30   2   5      299.32      202.78    124.67 o
 -28   2   5     1145.80     1132.56    133.68 o
 -26   2   5        0.14       30.04     79.61 o
 -24   2   5       65.90      145.70     67.59 o
 -22   2   5     2927.26     2552.02     99.14 o
 -20   2   5        0.16      -16.52     43.56 o
 -18   2   5     1811.89     1405.94     60.08 o
 -16   2   5       66.67       33.05     21.03 o
 -14   2   5    19316.69    20734.62    270.37 o
 -12   2   5      953.73      797.60     31.54 o
 -10   2   5     4074.92     4279.41     75.10 o
  -8   2   5      323.18      294.41     19.53 o
  -6   2   5     5120.28     6250.13    105.15 o
  -4   2   5        3.93        4.51     24.03 o
  -2   2   5      504.75      740.52     36.05 o
   0   2   5     1590.65     1362.38     39.05 o
   2   2   5     1934.74     2018.79     48.07 o
   4   2   5       21.75        0.00     25.54 o
   6   2   5     5555.33     5451.02     96.13 o
   8   2   5     1286.35     1434.48     51.07 o
  10   2   5     2679.79     2658.67     82.61 o
  12   2   5      820.79      896.74     61.59 o
  14   2   5     2717.47     2912.52    106.65 o
  16   2   5     1406.27     1602.71    105.15 o
  18   2   5       36.41      -13.52     75.10 o
  20   2   5     2654.88     2512.97    165.23 o
  22   2   5      389.79      599.33    151.71 o
  24   2   5      285.51      297.41    157.72 o
 -31   3   5       25.01        7.51    168.23 o
 -29   3   5     2196.59     2011.28    148.71 o
 -27   3   5       88.40       91.63    121.67 o
 -25   3   5     5253.51     4884.74    157.72 o
 -23   3   5     2314.15     2247.10     96.13 o
 -21   3   5    16701.53    17272.34    267.37 o
 -19   3   5      435.03      321.44     52.57 o
 -17   3   5    25656.36    25745.54    343.97 o
 -15   3   5     2806.92     2828.40     72.10 o
 -13   3   5    25659.22    25769.57    360.50 o
 -11   3   5    11159.64    12468.71    175.74 o
  -9   3   5     8165.23     7884.38    124.67 o
  -7   3   5    10836.38    10544.56    175.74 o
  -5   3   5     6771.34     5040.96     94.63 o
  -3   3   5     2520.93     1841.54     51.07 o
  -1   3   5     7265.75    10128.48    150.21 o
   1   3   5     1632.44     2179.51     57.08 o
   3   3   5    13447.14    14331.28    214.80 o
   5   3   5     2209.55     2176.50     63.09 o
   7   3   5     4291.94     5176.15    105.15 o
   9   3   5     1866.98     1772.45     60.08 o
  11   3   5     6323.82     6616.63    139.69 o
  13   3   5      462.44      443.11     76.61 o
  15   3   5     3860.53     3409.71    114.16 o
  17   3   5     1308.71     1236.21    109.65 o
  19   3   5       50.06       37.55    100.64 o
  21   3   5      737.76      968.84    132.18 o
  23   3   5       70.44      183.25    174.24 o
 -30   4   5       17.21      -18.02    127.68 o
 -28   4   5      188.54      252.35    121.67 o
 -26   4   5      773.12      648.90    108.15 o
 -24   4   5        9.85       93.13     91.63 o
 -22   4   5      661.38      429.59     79.61 o
 -20   4   5      673.33      654.90     64.59 o
 -18   4   5     3981.54     3654.54    109.65 o
 -16   4   5     1203.72     1243.72     63.09 o
 -14   4   5     1207.48     1143.08     51.07 o
 -12   4   5     1611.27     1598.21     48.07 o
 -10   4   5      356.76      467.14     40.56 o
  -8   4   5     7170.46     8172.78    144.20 o
  -6   4   5     1464.52     1399.93     46.56 o
  -4   4   5     2566.40     2768.32     67.59 o
  -2   4   5     2620.15     2535.50     61.59 o
   0   4   5     2993.83     3672.57     78.11 o
   2   4   5     2034.86     1949.69     67.59 o
   4   4   5     1185.20     1478.04     54.07 o
   6   4   5     4871.50     4988.39    106.65 o
   8   4   5       54.90      105.15     39.05 o
  10   4   5     2292.82     2159.98     81.11 o
  12   4   5      339.72      470.15     84.12 o
  14   4   5      103.62      105.15     82.61 o
  16   4   5      807.25      749.53     93.13 o
  18   4   5      106.54       30.04    102.14 o
  20   4   5     1741.73     1535.12    151.71 o
  22   4   5      302.01      258.36    156.22 o
  24   4   5       10.53      -66.09    207.29 o
 -29   5   5     4326.53     4322.97    222.31 o
 -27   5   5       70.78      127.68    115.66 o
 -25   5   5     4613.74     4641.41    175.74 o
 -23   5   5        0.79      -16.52     90.12 o
 -21   5   5     9619.35    10286.20    211.79 o
 -19   5   5     2375.49     2162.99    100.64 o
 -17   5   5    11403.77    11801.79    244.84 o
 -15   5   5     1452.19     1444.99     87.12 o
 -13   5   5    21909.08    22981.72    381.53 o
 -11   5   5     1931.09     2156.98     78.11 o
  -9   5   5    73627.66    77986.15   1135.57 o
  -7   5   5      378.80      477.66     57.08 o
  -5   5   5      346.77      465.64     37.55 o
  -3   5   5     4010.22     3656.05     81.11 o
  -1   5   5     3132.04     3259.50     79.61 o
   1   5   5     2065.34     1791.97     66.09 o
   3   5   5      508.54      730.01     52.57 o
   5   5   5       10.70      -37.55     43.56 o
   7   5   5    16247.19    16812.71    268.87 o
   9   5   5      648.88      656.41     60.08 o
  11   5   5     2989.05     2984.62    123.17 o
  13   5   5     2029.34     2335.72    121.67 o
  15   5   5     1803.40     1803.99    147.20 o
  17   5   5     1546.68     1646.27    135.19 o
  19   5   5      351.25      404.06    112.66 o
  21   5   5      319.36      226.81    150.21 o
  23   5   5      265.97      168.23    199.78 o
 -28   6   5      141.36       85.62    151.71 o
 -26   6   5     1077.24     1006.39    156.22 o
 -24   6   5     2527.81     2837.42    165.23 o
 -22   6   5     2827.42     2546.01    135.19 o
 -20   6   5      795.91      929.78     97.63 o
 -18   6   5      651.24      512.21     84.12 o
 -16   6   5     2269.17     2337.23    108.15 o
 -14   6   5     1179.97     1287.28     94.63 o
 -12   6   5      506.84      518.22     76.61 o
 -10   6   5      112.24      117.16     51.07 o
  -8   6   5      130.58      111.15     54.07 o
  -6   6   5      813.08      863.69     48.07 o
  -4   6   5        0.29       18.02     36.05 o
  -2   6   5     2013.63     1970.72     67.59 o
   0   6   5     1453.87     1557.65     64.59 o
   2   6   5     8746.55     9159.64    162.22 o
   4   6   5    18835.01    18104.49    264.36 o
   6   6   5      140.72       76.61     51.07 o
   8   6   5     1442.16     1317.32     84.12 o
  10   6   5     2187.03     2187.02    115.66 o
  12   6   5      351.89      264.36    106.65 o
  14   6   5       13.18       21.03     99.14 o
  16   6   5     6976.43     6655.69    241.83 o
  18   6   5      262.19      229.82    132.18 o
  20   6   5      529.45      435.60    177.24 o
  22   6   5        2.93     -165.23    165.23 o
 -27   7   5      134.23      165.23    144.20 o
 -25   7   5    10164.50    10700.77    283.89 o
 -23   7   5      349.11      225.31    118.66 o
 -21   7   5     3451.66     3086.76    160.72 o
 -19   7   5      842.51      594.82    108.15 o
 -17   7   5     2893.23     2840.42    136.69 o
 -15   7   5      485.66      420.58     97.63 o
 -13   7   5    36350.87    39196.61    693.96 o
 -11   7   5        0.48       -7.51     69.10 o
  -9   7   5    12676.29    13195.72    267.37 o
  -7   7   5      744.69      626.36     72.10 o
  -5   7   5    11345.96    11932.47    211.79 o
  -3   7   5      554.88      503.19     49.57 o
  -1   7   5       49.13       25.54     52.57 o
   1   7   5     1693.13     1891.11     76.61 o
   3   7   5     3320.78     3160.36     97.63 o
   5   7   5     5801.47     6096.92    133.68 o
   7   7   5    15264.96    14519.04    300.41 o
   9   7   5     1227.99     1290.28     91.63 o
  11   7   5        0.81      -40.56    135.19 o
  13   7   5       78.67       87.12    132.18 o
  15   7   5      133.23      186.26    148.71 o
  17   7   5        6.66      -60.08    132.18 o
  19   7   5      556.19      717.99    165.23 o
 -26   8   5      229.40      124.67    163.73 o
 -24   8   5      433.88      455.13    145.70 o
 -22   8   5      261.51      404.06    118.66 o
 -20   8   5     3059.66     3088.26    172.74 o
 -18   8   5      852.84      794.60    115.66 o
 -16   8   5        0.92      -91.63    111.15 o
 -14   8   5      707.24      603.83     93.13 o
 -12   8   5     1274.48     1306.80    126.17 o
 -10   8   5       27.21       10.51     87.12 o
  -8   8   5      110.77       73.60     66.09 o
  -6   8   5     3591.24     3175.38    112.66 o
  -4   8   5     5830.23     5407.46    136.69 o
  -2   8   5     8491.76     7813.79    168.23 o
   0   8   5        0.03       64.59     67.59 o
   2   8   5     4796.63     4626.39    135.19 o
   4   8   5     4619.49     4264.39    120.17 o
   6   8   5      379.27      419.08     85.62 o
   8   8   5      649.20      548.26     91.63 o
  10   8   5       40.19      -16.52    124.67 o
  12   8   5     2872.60     2323.71    199.78 o
  14   8   5      206.37      138.19    141.19 o
  16   8   5     1857.54     2134.45    175.74 o
  18   8   5      178.86      352.99    166.73 o
 -23   9   5       24.55      -54.07    165.23 o
 -21   9   5      681.46      699.97    153.21 o
 -19   9   5      238.94      199.78    135.19 o
 -17   9   5     8880.73     9251.27    247.84 o
 -15   9   5      470.96      399.55    126.17 o
 -13   9   5     1436.99     1314.31    141.19 o
 -11   9   5     2276.36     2491.94    154.71 o
  -9   9   5    13102.83    13985.80    289.90 o
  -7   9   5       87.27      -16.52     72.10 o
  -5   9   5      348.16      237.33     72.10 o
  -3   9   5        7.00      -79.61     79.61 o
  -1   9   5      164.20      127.68     84.12 o
   1   9   5     1628.51     1710.86    102.14 o
   3   9   5     3452.29     3112.30    148.71 o
   5   9   5     1304.56     1386.41    109.65 o
   7   9   5      108.51       12.02    103.64 o
   9   9   5      427.72      330.46    114.16 o
  11   9   5       13.32       28.54    124.67 o
  13   9   5      643.95      669.92    157.72 o
  15   9   5       54.72       -6.01    192.27 o
 -20  10   5      775.60      913.26    199.78 o
 -18  10   5       30.48      -96.13    133.68 o
 -16  10   5       12.87       19.53    163.73 o
 -14  10   5     2863.86     2703.73    174.24 o
 -12  10   5       97.61       33.05    103.64 o
 -10  10   5       65.13       31.54    100.64 o
  -8  10   5       85.29       43.56     90.12 o
  -6  10   5      286.60      196.77     94.63 o
  -4  10   5      169.47      277.88     94.63 o
  -2  10   5      703.87      714.99    129.18 o
   0  10   5      182.16      105.15    120.17 o
   2  10   5      105.70       85.62    117.16 o
   4  10   5     2503.13     2344.74    157.72 o
   6  10   5     1515.33     1344.36    190.76 o
   8  10   5      863.89      659.41    148.71 o
  10  10   5      123.96      118.66    160.72 o
  12  10   5      226.62      238.83    145.70 o
 -17  11   5     1618.20     1907.63    174.24 o
 -15  11   5       90.79       84.12    130.68 o
 -13  11   5     2312.40     2452.89    171.24 o
 -11  11   5       83.01      180.25    135.19 o
  -9  11   5     1441.20     1617.73    156.22 o
  -7  11   5      682.38      770.56    138.19 o
  -5  11   5      540.30      462.64    136.69 o
  -3  11   5     1859.01     2203.54    163.73 o
  -1  11   5      865.43      835.15    127.68 o
   1  11   5     1592.16     1767.94    160.72 o
   3  11   5      155.33      190.76    148.71 o
   5  11   5      223.27      244.84    189.26 o
   7  11   5       51.45       96.13    226.81 o
   9  11   5     3267.83     3609.48    369.51 o
 -10  12   5     1579.49     1553.14    175.74 o
  -8  12   5      312.26      237.33    142.70 o
  -6  12   5      710.79      886.22    162.22 o
  -4  12   5      327.86      321.44    154.71 o
  -2  12   5      984.55     1024.41    205.78 o
   0  12   5        8.54      -94.63    147.20 o
   2  12   5      772.42      797.60    186.26 o
 -32   0   6     2559.96     2434.86    225.31 o
 -30   0   6     3523.23     3285.03    241.83 o
 -28   0   6        9.76       81.11    120.17 o
 -26   0   6     4897.87     4359.02    208.79 o
 -24   0   6        0.35      -78.11    102.14 o
 -22   0   6    15671.64    15593.02    348.48 o
 -20   0   6     1014.95      848.67     67.59 o
 -18   0   6    15068.55    13716.93    279.39 o
 -16   0   6    11629.48    11812.31    271.88 o
 -14   0   6     8699.44     6936.57    177.24 o
 -12   0   6     2074.63     2293.67     79.61 o
 -10   0   6      379.21      366.51     36.05 o
  -8   0   6      158.79      132.18     24.03 o
  -6   0   6      164.59      159.22     10.51 o
  -4   0   6     6539.03     6651.18    127.68 o
  -2   0   6      891.22      618.85     30.04 o
   0   0   6    18421.43    14956.15    401.05 o
   2   0   6     7151.51     9275.30    292.90 o
   4   0   6      889.63     1578.68     69.10 o
   6   0   6      602.66      684.95     58.58 o
   8   0   6     1818.12     1879.09     97.63 o
  10   0   6      841.82      829.14     69.10 o
  12   0   6     3386.17     3282.03    121.67 o
  14   0   6      200.26      231.32     76.61 o
  16   0   6      106.40      121.67     87.12 o
  18   0   6    11484.84    12165.29    366.51 o
  20   0   6        0.26      192.27    223.81 o
  22   0   6        1.48       64.59    205.78 o
  24   0   6       36.45      190.76    208.79 o
 -33   1   6      737.35      835.15    169.73 o
 -31   1   6        2.09     -135.19    135.19 o
 -29   1   6       32.86       58.58     93.13 o
 -27   1   6     1843.86     1701.85    106.65 o
 -25   1   6      838.41      781.08     91.63 o
 -23   1   6     1359.73     1228.70     79.61 o
 -21   1   6      224.71      211.79     49.57 o
 -19   1   6      425.16      375.52     46.56 o
 -17   1   6     2179.58     2102.90     64.59 o
 -15   1   6     2021.70     1652.28     51.07 o
 -13   1   6    11650.22    11247.52    159.22 o
 -11   1   6     8060.75     8012.06    120.17 o
  -9   1   6    12775.13    13551.71    195.27 o
  -7   1   6      265.32      213.29     22.53 o
  -5   1   6    14059.64    13469.09    207.29 o
  -3   1   6      442.86      629.37     24.03 o
  -1   1   6      128.01       69.10     24.03 o
   1   1   6        0.39       10.51     15.02 o
   3   1   6      687.35      803.61     34.55 o
   5   1   6      912.37      850.17     40.56 o
   7   1   6     4591.76     5095.03     97.63 o
   9   1   6      171.69      142.70     40.56 o
  11   1   6     1517.22     1718.37     70.60 o
  13   1   6       25.09       45.06     52.57 o
  15   1   6     1616.43     1757.43     87.12 o
  17   1   6      600.44      510.70     78.11 o
  19   1   6      233.54      151.71    111.15 o
  21   1   6        6.62      -48.07    139.69 o
  23   1   6        6.21       70.60    145.70 o
 -32   2   6      234.76      229.82    168.23 o
 -30   2   6     3786.89     3396.19    169.73 o
 -28   2   6      531.71      438.61    123.17 o
 -26   2   6     1338.22     1198.65    108.15 o
 -24   2   6       10.79       42.06     63.09 o
 -22   2   6    14908.91    14406.39    228.32 o
 -20   2   6      816.16      947.81     61.59 o
 -18   2   6     5842.75     5266.27    103.64 o
 -16   2   6      664.16      684.95     36.05 o
 -14   2   6     5387.24     5093.53     85.62 o
 -12   2   6     5751.51     5775.47     96.13 o
 -10   2   6     2562.08     1994.75     45.06 o
  -8   2   6     1081.68     1089.00     34.55 o
  -6   2   6     6510.95     6549.04    123.17 o
  -4   2   6      477.15      518.22     36.05 o
  -2   2   6     3313.56     3516.35     70.60 o
   0   2   6       10.25        9.01     16.52 o
   2   2   6    18670.71    20138.30    274.88 o
   4   2   6    24297.55    24507.83    343.97 o
   6   2   6     8471.67     9808.54    153.21 o
   8   2   6      776.58      702.97     37.55 o
  10   2   6      470.20      446.12     51.07 o
  12   2   6    10836.75    11762.74    223.81 o
  14   2   6     1404.26     1438.99     85.62 o
  16   2   6       11.46       46.56     85.62 o
  18   2   6      367.19      327.45    105.15 o
  20   2   6      297.03      300.41    141.19 o
  22   2   6      150.93       24.03    136.69 o
  24   2   6      117.89       22.53    166.73 o
 -33   3   6       12.05      -60.08    151.71 o
 -31   3   6     1667.68     1499.07    169.73 o
 -29   3   6     1209.96     1152.09    142.70 o
 -27   3   6      289.99      346.98    121.67 o
 -25   3   6      235.84      180.25     88.62 o
 -23   3   6     1251.16     1126.56     81.11 o
 -21   3   6      356.86      345.48     58.58 o
 -19   3   6       33.41       40.56     42.06 o
 -17   3   6       26.74       16.52     37.55 o
 -15   3   6     3726.10     3846.81     82.61 o
 -13   3   6      849.59      859.19     33.05 o
 -11   3   6      272.61      303.42     21.03 o
  -9   3   6     1702.66     1581.68     48.07 o
  -7   3   6     1495.85     1625.24     46.56 o
  -5   3   6     1020.55      860.69     39.05 o
  -3   3   6     2148.59     2259.12     60.08 o
  -1   3   6    17958.88    18535.59    259.86 o
   1   3   6      220.58      208.79     31.54 o
   3   3   6      217.10      274.88     34.55 o
   5   3   6     3176.03     3645.53     87.12 o
   7   3   6     2216.27     2349.24     66.09 o
   9   3   6       89.87       24.03     52.57 o
  11   3   6     6470.70     6873.49    154.71 o
  13   3   6      852.20      665.42     87.12 o
  15   3   6        0.19       33.05     79.61 o
  17   3   6        0.48      -37.55     90.12 o
  19   3   6      711.26      690.95    127.68 o
  21   3   6     1421.66     1377.40    154.71 o
  23   3   6       19.59      -39.05    148.71 o
 -32   4   6      989.22      916.26    169.73 o
 -30   4   6     4158.44     4060.10    204.28 o
 -28   4   6     2238.20     2120.93    141.19 o
 -26   4   6     4070.19     3809.26    148.71 o
 -24   4   6        1.59      -10.51     85.62 o
 -22   4   6     1924.14     2056.34    102.14 o
 -20   4   6     1079.47      971.84     73.60 o
 -18   4   6     4624.43     4898.26    120.17 o
 -16   4   6      506.22      479.16     45.06 o
 -14   4   6      393.27      348.48     24.03 o
 -12   4   6       35.81       45.06     31.54 o
 -10   4   6     8699.11     9168.66    160.72 o
  -8   4   6     4082.41     4087.14    103.64 o
  -6   4   6     1623.39     1671.81     51.07 o
  -4   4   6     2185.85     1967.72     66.09 o
  -2   4   6     1328.40     1359.38     49.57 o
   0   4   6     1691.85     1613.23     52.57 o
   2   4   6     9971.15    10687.25    181.75 o
   4   4   6     3963.84     4530.25     93.13 o
   6   4   6      567.88      461.14     46.56 o
   8   4   6    11710.97    12755.61    228.32 o
  10   4   6        4.40       48.07     55.58 o
  12   4   6      727.26      699.97     84.12 o
  14   4   6        6.51       24.03    105.15 o
  16   4   6     2367.38     2244.10    133.68 o
  18   4   6       59.08      142.70    100.64 o
  20   4   6      581.09      474.66    142.70 o
  22   4   6      192.30      301.92    165.23 o
 -31   5   6     1045.00     1138.57    190.76 o
 -29   5   6        3.79       46.56    121.67 o
 -27   5   6     1135.05      968.84    118.66 o
 -25   5   6      401.77      229.82    103.64 o
 -23   5   6      959.57      859.19     88.62 o
 -21   5   6       50.88       22.53     70.60 o
 -19   5   6        0.12      -31.54     70.60 o
 -17   5   6      489.22      346.98     84.12 o
 -15   5   6     9466.66     9952.74    213.29 o
 -13   5   6     1058.72     1084.50     58.58 o
 -11   5   6      159.91      240.33     46.56 o
  -9   5   6      709.68      860.69     57.08 o
  -7   5   6      411.75      419.08     22.53 o
  -5   5   6    12768.59    14774.39    235.83 o
  -3   5   6     2393.66     2666.18     76.61 o
  -1   5   6     1312.18     1378.90     58.58 o
   1   5   6      836.98      812.62     49.57 o
   3   5   6     8404.33     9478.08    160.72 o
   5   5   6     1714.66     1614.73     67.59 o
   7   5   6     1052.91     1001.88     61.59 o
   9   5   6       56.87       72.10     75.10 o
  11   5   6     3987.40     3797.24    159.22 o
  13   5   6      599.44      594.82    117.16 o
  15   5   6      259.79      313.93    121.67 o
  17   5   6     1173.31     1159.60    121.67 o
  19   5   6       23.64        7.51    127.68 o
  21   5   6      791.13      919.27    214.80 o
 -30   6   6     5675.89     5188.16    220.80 o
 -28   6   6     2285.16     2308.69    184.76 o
 -26   6   6     7420.83     7693.62    246.34 o
 -24   6   6     1154.21     1028.92    129.18 o
 -22   6   6      209.00      286.90     99.14 o
 -20   6   6       73.24       66.09     90.12 o
 -18   6   6     2850.25     3124.31    135.19 o
 -16   6   6     1787.29     1626.75    114.16 o
 -14   6   6     2504.10     2427.35    109.65 o
 -12   6   6     1304.94     1392.42     69.10 o
 -10   6   6     1013.55     1039.43     69.10 o
  -8   6   6      344.75      265.87     60.08 o
  -6   6   6      978.33     1311.31     58.58 o
  -4   6   6     1019.45      995.87     60.08 o
  -2   6   6     1229.54     1532.11     70.60 o
   0   6   6       58.20       49.57     42.06 o
   2   6   6     2171.43     2131.44     75.10 o
   4   6   6      268.90      253.85     54.07 o
   6   6   6     1219.14     1173.12     72.10 o
   8   6   6      222.15      165.23     69.10 o
  10   6   6      918.49      907.25    127.68 o
  12   6   6        7.92      -70.60    114.16 o
  14   6   6      834.78      892.23    139.69 o
  16   6   6     1232.35     1228.70    150.21 o
  18   6   6       16.84      142.70    142.70 o
  20   6   6      879.50      823.14    168.23 o
 -27   7   6      170.32      -22.53    139.69 o
 -25   7   6       85.10       52.57    120.17 o
 -23   7   6      376.18      369.51    118.66 o
 -21   7   6      132.57       37.55     94.63 o
 -19   7   6     1828.87     1805.49    118.66 o
 -17   7   6      187.89      211.79     96.13 o
 -15   7   6      145.40      151.71     84.12 o
 -13   7   6      352.21      348.48     81.11 o
 -11   7   6      128.28      106.65     82.61 o
  -9   7   6      332.45      321.44     66.09 o
  -7   7   6     3232.95     2753.30     97.63 o
  -5   7   6     2862.15     2960.59    100.64 o
  -3   7   6       35.22       70.60     57.08 o
  -1   7   6        0.81       84.12     51.07 o
   1   7   6      475.58      428.09     61.59 o
   3   7   6    10870.70    11199.46    199.78 o
   5   7   6        0.04       27.04     55.58 o
   7   7   6     2194.77     1943.68     97.63 o
   9   7   6     2023.74     1888.11    148.71 o
  11   7   6     2803.92     2990.63    192.27 o
  13   7   6     2136.75     1794.98    193.77 o
  15   7   6      243.77      277.88    144.20 o
  17   7   6     1764.05     1733.39    180.25 o
  19   7   6     1288.43     1512.59    208.79 o
 -26   8   6      941.63      736.02    162.22 o
 -24   8   6       49.67       67.59    147.20 o
 -22   8   6     3415.05     3601.97    177.24 o
 -20   8   6      245.89      178.75    124.67 o
 -18   8   6       21.77       24.03     93.13 o
 -16   8   6      376.20      327.45    103.64 o
 -14   8   6      796.90      892.23    123.17 o
 -12   8   6       10.81       78.11     90.12 o
 -10   8   6     1660.78     1650.78    115.66 o
  -8   8   6       58.62       58.58     58.58 o
  -6   8   6     3767.00     3486.31    121.67 o
  -4   8   6        5.62      -42.06     55.58 o
  -2   8   6     3274.71     2880.98    114.16 o
   0   8   6     1225.46     1054.46     91.63 o
   2   8   6      232.25      172.74     57.08 o
   4   8   6      544.03      509.20     73.60 o
   6   8   6       73.47       61.59     69.10 o
   8   8   6        4.75       27.04     97.63 o
  10   8   6      227.68      169.73    111.15 o
  12   8   6      191.86       21.03    142.70 o
  14   8   6      179.52       31.54    205.78 o
  16   8   6       72.22      -45.06    181.75 o
 -23   9   6     1392.66     1341.35    166.73 o
 -21   9   6      325.33      172.74    144.20 o
 -19   9   6        9.72       69.10    120.17 o
 -17   9   6       28.81       36.05    129.18 o
 -15   9   6     3119.88     2762.31    169.73 o
 -13   9   6      594.14      617.35    117.16 o
 -11   9   6      214.73      238.83     84.12 o
  -9   9   6     1834.38     1963.21    117.16 o
  -7   9   6      598.51      425.09     85.62 o
  -5   9   6     1407.36     1246.72     88.62 o
  -3   9   6     1363.75     1281.27    105.15 o
  -1   9   6     3419.59     3761.19    136.69 o
   1   9   6      828.23      689.45     96.13 o
   3   9   6      337.74      297.41    121.67 o
   5   9   6      153.10      223.81    130.68 o
   7   9   6     4727.07     4675.95    178.75 o
   9   9   6      250.81      235.83    127.68 o
  11   9   6     2031.56     2574.55    196.77 o
  13   9   6      966.37     1021.41    175.74 o
  15   9   6       77.34       39.05    151.71 o
 -20  10   6        2.12        3.00    172.74 o
 -18  10   6       57.89      -25.54    133.68 o
 -16  10   6      124.58       30.04    156.22 o
 -14  10   6      878.37      788.59    133.68 o
 -12  10   6     2748.03     2905.01    154.71 o
 -10  10   6      202.44      321.44    106.65 o
  -8  10   6      759.99      835.15    120.17 o
  -6  10   6        4.39       84.12     91.63 o
  -4  10   6        2.13      -96.13     99.14 o
  -2  10   6        8.76       39.05    108.15 o
   0  10   6      575.17      512.21    121.67 o
   2  10   6      833.65      549.76    147.20 o
   4  10   6      374.47      343.97    153.21 o
   6  10   6       39.78     -139.69    169.73 o
   8  10   6       27.50      160.72    223.81 o
  10  10   6      187.83      129.18    204.28 o
  12  10   6        6.36       51.07    244.84 o
 -17  11   6      449.42      432.60    151.71 o
 -15  11   6       30.21     -136.69    136.69 o
 -13  11   6      461.76      441.61    132.18 o
 -11  11   6     1381.29     1542.63    142.70 o
  -9  11   6      168.81      202.78    115.66 o
  -7  11   6        6.00       40.56    148.71 o
  -5  11   6      933.51     1110.03    166.73 o
  -3  11   6       12.69       87.12    154.71 o
  -1  11   6     1301.98     1353.37    150.21 o
   1  11   6      851.82      713.48    175.74 o
   3  11   6     2685.17     2700.73    219.30 o
   5  11   6      402.73      459.63    198.27 o
   7  11   6     5652.73     6337.25    383.03 o
 -10  12   6      751.96      699.97    187.76 o
  -8  12   6     2359.34     2597.09    223.81 o
  -6  12   6       30.46      192.27    225.31 o
  -4  12   6       90.01       78.11    195.27 o
  -2  12   6       42.73      -40.56    172.74 o
   0  12   6     1097.36     1242.21    208.79 o
   2  12   6      881.14      707.48    193.77 o
 -33   1   7     1173.57      953.82    153.21 o
 -31   1   7      563.59      555.77    147.20 o
 -29   1   7      454.37      510.70    108.15 o
 -27   1   7        3.54       33.05     73.60 o
 -25   1   7       92.49      162.22     69.10 o
 -23   1   7       27.14       19.53     48.07 o
 -21   1   7     1607.00     1599.71     67.59 o
 -19   1   7     2147.53     1787.47     61.59 o
 -17   1   7    16307.24    16740.61    223.81 o
 -15   1   7    53898.68    57380.71    754.04 o
 -13   1   7     4531.67     4339.49     87.12 o
 -11   1   7     4309.96     4953.84     82.61 o
  -9   1   7      387.57      319.94     22.53 o
  -7   1   7     2641.97     2293.67     58.58 o
  -5   1   7    28706.78    28588.96    446.12 o
  -3   1   7      845.55      701.47     21.03 o
  -1   1   7    45403.39    44751.28    645.89 o
   1   1   7      105.97      100.64     36.05 o
   3   1   7     6389.18     5071.00     99.14 o
   5   1   7     4722.54     5144.60    102.14 o
   7   1   7     1690.93     1541.13     52.57 o
   9   1   7        6.53        9.01     51.07 o
  11   1   7      597.15      645.89     58.58 o
  13   1   7      769.14      737.52     69.10 o
  15   1   7    12284.79    12721.06    279.39 o
  17   1   7      442.56      476.16    120.17 o
  19   1   7      473.83      510.70    121.67 o
  21   1   7     1055.77     1128.06    160.72 o
  23   1   7      142.73       13.52    168.23 o
 -34   2   7        2.56       34.55    151.71 o
 -32   2   7      660.95      857.68    171.24 o
 -30   2   7        2.43      -46.56    123.17 o
 -28   2   7      199.82      174.24    102.14 o
 -26   2   7      176.48      195.27     85.62 o
 -24   2   7     3284.88     3112.30    103.64 o
 -22   2   7      206.78      156.22     51.07 o
 -20   2   7     1516.68     1583.19     66.09 o
 -18   2   7     3112.50     3148.35     67.59 o
 -16   2   7     4456.67     4348.50     81.11 o
 -14   2   7     1487.74     1773.95     48.07 o
 -12   2   7     3998.51     3957.96     72.10 o
 -10   2   7     1707.45     1572.67     43.56 o
  -8   2   7      995.03     1134.07     40.56 o
  -6   2   7     9319.02     8515.25    148.71 o
  -4   2   7     1773.75     1515.59     51.07 o
  -2   2   7     2855.92     2643.65     54.07 o
   0   2   7    12097.71    12841.23    186.26 o
   2   2   7     3402.71     3462.28     76.61 o
   4   2   7      446.65      480.66     31.54 o
   6   2   7     7261.04     7699.63    130.68 o
   8   2   7       14.63       -9.01     39.05 o
  10   2   7     1955.68     2147.97     84.12 o
  12   2   7     1299.25     1237.71     76.61 o
  14   2   7      479.74      401.05     88.62 o
  16   2   7      175.47       46.56     87.12 o
  18   2   7       30.23      -19.53     96.13 o
  20   2   7      344.18      393.54    141.19 o
  22   2   7      439.04      419.08    172.74 o
 -33   3   7      182.62      114.16    141.19 o
 -31   3   7       30.87       43.56    141.19 o
 -29   3   7      237.26      300.41    118.66 o
 -27   3   7      316.85      183.25     88.62 o
 -25   3   7      186.74      108.15     78.11 o
 -23   3   7      118.84      163.73     64.59 o
 -21   3   7     3784.68     4073.62    102.14 o
 -19   3   7     1180.63     1123.55     60.08 o
 -17   3   7     1968.14     2054.84     67.59 o
 -15   3   7    10429.28    10143.50    154.71 o
 -13   3   7     4651.36     4576.82     85.62 o
 -11   3   7     1654.84     1493.06     42.06 o
  -9   3   7        5.07       12.02     31.54 o
  -7   3   7    10817.78    12575.36    262.86 o
  -5   3   7     3375.43     3439.75     90.12 o
  -3   3   7     7096.59     8007.55    126.17 o
  -1   3   7     2830.87     3220.45     66.09 o
   1   3   7     4567.75     4785.61     82.61 o
   3   3   7     1161.61     1529.11     49.57 o
   5   3   7        0.06      -19.53     34.55 o
   7   3   7     1848.34     1952.70     64.59 o
   9   3   7      320.19      298.91     51.07 o
  11   3   7     9859.84     9411.99    198.27 o
  13   3   7      757.95      911.76    108.15 o
  15   3   7      343.79      399.55    100.64 o
  17   3   7      867.23     1012.40    123.17 o
  19   3   7     1221.70     1054.46    135.19 o
  21   3   7     2301.40     2591.08    192.27 o
 -32   4   7      513.90      405.56    157.72 o
 -30   4   7      261.76      386.03    139.69 o
 -28   4   7     2907.17     2921.53    141.19 o
 -26   4   7       46.40       49.57     99.14 o
 -24   4   7        2.21      -45.06     67.59 o
 -22   4   7     1445.63     1432.98     90.12 o
 -20   4   7     2805.66     2748.79     99.14 o
 -18   4   7     1865.29     1877.59     84.12 o
 -16   4   7     5212.76     5437.51    132.18 o
 -14   4   7     2629.81     2709.74     76.61 o
 -12   4   7     1610.60     1931.67     64.59 o
 -10   4   7      704.19      647.39     57.08 o
  -8   4   7     2733.97     3014.66     99.14 o
  -6   4   7     2147.30     2355.25     69.10 o
  -4   4   7        3.85      -25.54     25.54 o
  -2   4   7       29.93       85.62     30.04 o
   0   4   7     6727.56     6382.31    112.66 o
   2   4   7      208.39      172.74     34.55 o
   4   4   7     8647.13     8794.64    147.20 o
   6   4   7        0.98       13.52     36.05 o
   8   4   7      951.98      874.21     64.59 o
  10   4   7     1482.73     1503.58    114.16 o
  12   4   7     3796.47     3598.97    166.73 o
  14   4   7       10.72       91.63    112.66 o
  16   4   7      301.49      337.97    100.64 o
  18   4   7      842.38     1057.46    136.69 o
  20   4   7      164.81       82.61    117.16 o
  22   4   7        7.62        7.51    171.24 o
 -31   5   7      182.03       33.05    159.22 o
 -29   5   7     3791.06     3636.52    163.73 o
 -27   5   7      267.18      279.39    108.15 o
 -25   5   7      319.12      294.41    102.14 o
 -23   5   7      271.05      166.73     85.62 o
 -21   5   7      447.22      395.05     75.10 o
 -19   5   7      752.98      635.38     81.11 o
 -17   5   7       78.40      -18.02     87.12 o
 -15   5   7      515.48      620.36     78.11 o
 -13   5   7       81.87       46.56     43.56 o
 -11   5   7     1932.82     2168.99     85.62 o
  -9   5   7      415.74      405.56     66.09 o
  -7   5   7     1531.25     1314.31     49.57 o
  -5   5   7      490.17      459.63     48.07 o
  -3   5   7     4459.98     4407.08     93.13 o
  -1   5   7      114.41      151.71     34.55 o
   1   5   7      112.64      127.68     42.06 o
   3   5   7     5943.55     6000.78    111.15 o
   5   5   7     4286.11     4121.69    108.15 o
   7   5   7     8227.13     8345.52    169.73 o
   9   5   7      163.58      322.95     94.63 o
  11   5   7     1657.20     1605.72    120.17 o
  13   5   7        6.97      -48.07    118.66 o
  15   5   7      749.87      730.01    138.19 o
  17   5   7      862.89      908.75    127.68 o
  19   5   7        0.72      -64.59    139.69 o
  21   5   7      729.76      693.96    168.23 o
 -30   6   7      206.30      238.83    165.23 o
 -28   6   7      215.41      139.69    172.74 o
 -26   6   7        1.67      -25.54    120.17 o
 -24   6   7      201.66      220.80     96.13 o
 -22   6   7     3185.14     2968.10    139.69 o
 -20   6   7      191.81      192.27     87.12 o
 -18   6   7     1047.20      965.83    105.15 o
 -16   6   7      221.31      262.86     85.62 o
 -14   6   7     8862.14     9215.22    211.79 o
 -12   6   7     5753.85     5900.14    151.71 o
 -10   6   7     5305.50     5760.45    148.71 o
  -8   6   7       35.82       12.02     54.07 o
  -6   6   7     6831.51     7200.94    150.21 o
  -4   6   7     2432.03     2120.93     79.61 o
  -2   6   7      628.13      705.97     54.07 o
   0   6   7     5192.88     5721.40    121.67 o
   2   6   7     2774.52     2640.65     82.61 o
   4   6   7     6788.55     7361.66    132.18 o
   6   6   7     3699.26     3505.84    120.17 o
   8   6   7     6658.05     6463.42    234.32 o
  10   6   7      489.90      410.07    126.17 o
  12   6   7     2206.34     1834.03    147.20 o
  14   6   7      180.46      105.15    129.18 o
  16   6   7     1582.36     1273.76    151.71 o
  18   6   7       87.71      243.34    142.70 o
 -29   7   7       99.87       37.55    142.70 o
 -27   7   7      439.18      279.39    165.23 o
 -25   7   7     2355.44     2579.06    163.73 o
 -23   7   7        9.09      -55.58    115.66 o
 -21   7   7     1252.03     1416.46    130.68 o
 -19   7   7      389.47      264.36    106.65 o
 -17   7   7      711.69      624.86     93.13 o
 -15   7   7      632.04      760.05     94.63 o
 -13   7   7      967.94      898.24     96.13 o
 -11   7   7        1.22      -58.58     58.58 o
  -9   7   7     1088.18     1141.58     82.61 o
  -7   7   7      822.79      775.07     70.60 o
  -5   7   7     7964.54     7812.28    180.25 o
  -3   7   7      511.89      411.57     73.60 o
  -1   7   7      212.27      217.80     58.58 o
   1   7   7     1961.97     1931.67     82.61 o
   3   7   7    14055.98    13339.91    229.82 o
   5   7   7       49.57      -10.51     70.60 o
   7   7   7     3343.52     3372.15    133.68 o
   9   7   7      126.98      159.22    121.67 o
  11   7   7     3181.37     2947.07    196.77 o
  13   7   7      289.79      322.95    141.19 o
  15   7   7        6.09       18.02    135.19 o
  17   7   7      710.75      721.00    160.72 o
 -26   8   7      152.74      -73.60    145.70 o
 -24   8   7      330.07      222.31    111.15 o
 -22   8   7      359.01      342.47    126.17 o
 -20   8   7      859.61      827.64    120.17 o
 -18   8   7     4887.25     4896.76    181.75 o
 -16   8   7     4467.98     4359.02    187.76 o
 -14   8   7     4321.30     4579.82    181.75 o
 -12   8   7       69.96       19.53     96.13 o
 -10   8   7    11407.17    12489.74    273.38 o
  -8   8   7     4432.26     4223.83    129.18 o
  -6   8   7    15625.24    15989.57    309.43 o
  -4   8   7      777.66      683.44     81.11 o
  -2   8   7     1389.75     1506.58    100.64 o
   0   8   7     1189.92     1212.17     93.13 o
   2   8   7      491.70      480.66     69.10 o
   4   8   7     2819.66     2877.97    115.66 o
   6   8   7      229.10      345.48    108.15 o
   8   8   7     3892.45     4021.05    181.75 o
  10   8   7        5.96     -141.19    141.19 o
  12   8   7     3695.26     3953.46    237.33 o
  14   8   7       85.33      166.73    157.72 o
  16   8   7     1155.61      970.34    192.27 o
 -25   9   7     1593.44     1472.03    172.74 o
 -23   9   7     1470.70     1423.97    166.73 o
 -21   9   7       51.37       91.63    166.73 o
 -19   9   7       38.22      147.20    135.19 o
 -17   9   7       26.95     -114.16    138.19 o
 -15   9   7      783.48      651.90    117.16 o
 -13   9   7      585.92      354.49    112.66 o
 -11   9   7      251.70      219.30     84.12 o
  -9   9   7     2075.62     1948.19    130.68 o
  -7   9   7     1341.12     1311.31     94.63 o
  -5   9   7      689.48      629.37     85.62 o
  -3   9   7     3930.67     3897.88    148.71 o
  -1   9   7     1633.26     1389.42     99.14 o
   1   9   7      885.04      618.85     90.12 o
   3   9   7      247.23      282.39    139.69 o
   5   9   7     1109.54     1069.48    136.69 o
   7   9   7     3704.25     3501.33    183.25 o
   9   9   7      237.45      279.39    130.68 o
  11   9   7      555.92      677.44    162.22 o
  13   9   7     1009.96      835.15    166.73 o
 -22  10   7      854.92      922.27    184.76 o
 -20  10   7      175.14      169.73    141.19 o
 -18  10   7      486.27      495.68    178.75 o
 -16  10   7      777.62      811.12    138.19 o
 -14  10   7     6379.56     6621.14    222.31 o
 -12  10   7      109.83       96.13    108.15 o
 -10  10   7     2525.98     2643.65    144.20 o
  -8  10   7       29.28      -43.56     97.63 o
  -6  10   7     1048.64     1386.41    124.67 o
  -4  10   7     2787.88     2669.18    136.69 o
  -2  10   7      897.51      811.12    145.70 o
   0  10   7      221.20      138.19    153.21 o
   2  10   7      864.28      944.80    162.22 o
   4  10   7     3274.86     3944.45    259.86 o
   6  10   7       63.28      162.22    213.29 o
   8  10   7     1582.59     1650.78    198.27 o
  10  10   7       25.05      -54.07    169.73 o
 -17  11   7       82.89       12.02    150.21 o
 -15  11   7      296.94      362.00    135.19 o
 -13  11   7      122.49       30.04    124.67 o
 -11  11   7       50.47      -21.03    127.68 o
  -9  11   7       94.49       60.08    126.17 o
  -7  11   7      265.91      202.78    145.70 o
  -5  11   7       91.43     -150.21    150.21 o
  -3  11   7      269.22      148.71    177.24 o
  -1  11   7      806.52      853.18    190.76 o
   1  11   7      515.66      420.58    165.23 o
   3  11   7     2731.82     2892.99    244.84 o
   5  11   7       92.07       16.52    168.23 o
   7  11   7        4.07      223.81    211.79 o
 -10  12   7     2997.35     3139.33    226.81 o
  -8  12   7      462.27      552.76    175.74 o
  -6  12   7        4.96      -58.58    160.72 o
  -4  12   7     3586.73     3954.96    375.52 o
  -2  12   7      589.86      710.48    180.25 o
   0  12   7     2115.36     1925.66    219.30 o
 -34   0   8      760.42      721.00    270.37 o
 -32   0   8      836.28      818.63    178.75 o
 -30   0   8     6952.84     6771.35    261.36 o
 -28   0   8      960.59     1140.07    154.71 o
 -26   0   8     7116.85     7094.29    243.34 o
 -24   0   8      188.48      190.76     67.59 o
 -22   0   8    11468.99    11490.86    258.36 o
 -20   0   8     2825.35     3229.46    136.69 o
 -18   0   8      245.13      189.26     60.08 o
 -16   0   8    97846.17   102226.62   1940.68 o
 -14   0   8     7521.63     7660.57    184.76 o
 -12   0   8    23552.59    25677.95    534.74 o
 -10   0   8      586.96      609.84     34.55 o
  -8   0   8    16005.25    16033.13    355.99 o
  -6   0   8    42424.33    44937.53    793.09 o
  -4   0   8    15966.95    20835.26    377.02 o
  -2   0   8    77230.09    80173.17   1437.48 o
   0   0   8     6337.50     8772.11    198.27 o
   2   0   8     3654.45     3082.25    144.20 o
   4   0   8    29770.08    30917.18    802.11 o
   6   0   8    17907.81    18917.11    518.22 o
   8   0   8    39435.37    39207.12    953.82 o
  10   0   8     4842.38     4632.39    147.20 o
  12   0   8    14305.27    14687.27    328.95 o
  14   0   8    10762.13    11675.62    328.95 o
  16   0   8    13124.35    13760.49    465.64 o
  18   0   8      128.51      318.44    232.82 o
  20   0   8     6108.29     6549.04    371.01 o
  22   0   8     1635.77     1545.63    282.39 o
 -33   1   8      923.62      696.96    154.71 o
 -31   1   8      267.32      171.24    112.66 o
 -29   1   8      457.09      390.54    106.65 o
 -27   1   8      180.05      190.76     94.63 o
 -25   1   8      462.61      449.12     88.62 o
 -23   1   8     2663.11     2547.52     90.12 o
 -21   1   8     6681.69     6768.34    141.19 o
 -19   1   8      701.83      689.45     49.57 o
 -17   1   8    36564.55    38307.38    518.22 o
 -15   1   8     6256.76     5931.69    114.16 o
 -13   1   8     4176.44     4139.71     75.10 o
 -11   1   8       31.37        0.00     19.53 o
  -9   1   8     7704.41     8413.11    127.68 o
  -7   1   8      506.11      668.42     36.05 o
  -5   1   8     2114.21     2323.71     48.07 o
  -3   1   8     1202.78      923.78     42.06 o
  -1   1   8      266.07      273.38     30.04 o
   1   1   8        5.38       19.53     40.56 o
   3   1   8        1.80       39.05     33.05 o
   5   1   8     6805.48     6996.66    133.68 o
   7   1   8     1362.75     1353.37     63.09 o
   9   1   8        8.29       10.51     49.57 o
  11   1   8       58.18       30.04     64.59 o
  13   1   8     1234.58     1386.41     97.63 o
  15   1   8        4.99      -88.62     88.62 o
  17   1   8     1288.61     1332.34    142.70 o
  19   1   8      310.34      288.40    142.70 o
  21   1   8       11.26       36.05    160.72 o
 -34   2   8     1743.13     1712.36    187.76 o
 -32   2   8       68.25       54.07    127.68 o
 -30   2   8     3543.60     3662.06    174.24 o
 -28   2   8      149.84      100.64     97.63 o
 -26   2   8      785.83      775.07     84.12 o
 -24   2   8        0.38      -37.55     51.07 o
 -22   2   8     3323.28     3315.08     93.13 o
 -20   2   8      553.02      519.72     51.07 o
 -18   2   8        1.99       27.04     33.05 o
 -16   2   8     3063.03     3288.04     67.59 o
 -14   2   8     2315.48     2625.62     60.08 o
 -12   2   8    12742.23    13811.57    198.27 o
 -10   2   8      499.46      452.12     28.54 o
  -8   2   8      369.67      328.95     31.54 o
  -6   2   8     7101.38     7867.86    132.18 o
  -4   2   8    46236.77    53436.26    847.17 o
  -2   2   8     1039.44      836.65     40.56 o
   0   2   8    36401.59    40126.39    617.35 o
   2   2   8     4452.28     4773.59     93.13 o
   4   2   8     7408.99     7547.92    127.68 o
   6   2   8     2162.08     2382.29     69.10 o
   8   2   8    18334.24    19834.88    354.49 o
  10   2   8      368.62      298.91     54.07 o
  12   2   8     9328.30     9487.10    231.32 o
  14   2   8     3490.90     3945.95    156.22 o
  16   2   8    11849.56    12809.68    288.40 o
  18   2   8     1325.19     1488.55    138.19 o
  20   2   8     5847.70     6466.43    256.85 o
  22   2   8     1724.73     1751.42    198.27 o
 -33   3   8      119.36      163.73    178.75 o
 -31   3   8      275.96      267.37    135.19 o
 -29   3   8     1043.51      890.73    117.16 o
 -27   3   8      826.72      651.90     91.63 o
 -25   3   8       58.43      -36.05     75.10 o
 -23   3   8      977.49      989.87     76.61 o
 -21   3   8      196.86      289.90     51.07 o
 -19   3   8     1938.17     1758.93     69.10 o
 -17   3   8      920.63      733.01     39.05 o
 -15   3   8     2044.50     1900.12     54.07 o
 -13   3   8     1768.67     2048.83     52.57 o
 -11   3   8     2483.05     2305.68     54.07 o
  -9   3   8       83.90      159.22     39.05 o
  -7   3   8     2028.42     2666.18     91.63 o
  -5   3   8     2948.51     2661.67     76.61 o
  -3   3   8    19411.75    21520.21    324.45 o
  -1   3   8    16381.11    17212.26    225.31 o
   1   3   8      164.25      126.17     27.04 o
   3   3   8       15.90       60.08     31.54 o
   5   3   8      873.76      785.58     49.57 o
   7   3   8     1161.67     1004.89     58.58 o
   9   3   8     1827.04     2038.31    100.64 o
  11   3   8      149.62      121.67     91.63 o
  13   3   8     2662.67     2651.16    156.22 o
  15   3   8     2310.05     1967.72    132.18 o
  17   3   8      207.82      355.99    117.16 o
  19   3   8      580.43      696.96    130.68 o
  21   3   8       43.33       87.12    177.24 o
 -32   4   8        0.75     -142.70    171.24 o
 -30   4   8      615.69      778.07    135.19 o
 -28   4   8      454.25      328.95    111.15 o
 -26   4   8     1741.79     1469.03    112.66 o
 -24   4   8      405.66      495.68     81.11 o
 -22   4   8        6.20       -3.00     58.58 o
 -20   4   8      204.83      198.27     58.58 o
 -18   4   8     4321.30     4330.48    111.15 o
 -16   4   8       43.38       48.07     52.57 o
 -14   4   8       28.67        6.01     39.05 o
 -12   4   8    14660.28    16429.68    238.83 o
 -10   4   8        3.57      -19.53     48.07 o
  -8   4   8     6748.51     6853.96    136.69 o
  -6   4   8       31.08       22.53     33.05 o
  -4   4   8     4456.33     4231.34     84.12 o
  -2   4   8     4019.32     4621.88     91.63 o
   0   4   8     5859.73     6419.86    114.16 o
   2   4   8      352.88      377.02     37.55 o
   4   4   8     4290.88     4799.12    109.65 o
   6   4   8      393.20      441.61     58.58 o
   8   4   8     3466.65     3861.83    133.68 o
  10   4   8     7369.28     7405.22    225.31 o
  12   4   8    10028.31    10208.09    285.39 o
  14   4   8      887.61      575.29    130.68 o
  16   4   8     7131.44     8193.81    237.33 o
  18   4   8     3432.71     3321.08    174.24 o
  20   4   8     5671.49     6277.17    225.31 o
 -31   5   8     1891.79     1604.21    204.28 o
 -29   5   8     3092.29     2932.05    166.73 o
 -27   5   8      109.62       51.07    103.64 o
 -25   5   8       27.59       22.53     84.12 o
 -23   5   8       45.14       70.60     72.10 o
 -21   5   8      822.71      880.22     82.61 o
 -19   5   8     1400.12     1377.40     90.12 o
 -17   5   8     8776.92     8737.56    199.78 o
 -15   5   8       25.21       79.61     67.59 o
 -13   5   8     8531.88     9568.21    180.25 o
 -11   5   8      412.20      488.17     60.08 o
  -9   5   8      893.04      794.60     72.10 o
  -7   5   8       40.33       63.09     34.55 o
  -5   5   8    12797.77    13442.06    228.32 o
  -3   5   8    10418.27    11019.21    172.74 o
  -1   5   8     4787.77     4946.33    103.64 o
   1   5   8     6416.58     6756.33    132.18 o
   3   5   8     1057.75      995.87     54.07 o
   5   5   8      169.30       73.60     55.58 o
   7   5   8      213.62      183.25     75.10 o
   9   5   8     4875.13     5137.09    189.26 o
  11   5   8     7523.35     7734.18    244.84 o
  13   5   8     2114.48     2107.41    157.72 o
  15   5   8      301.37      187.76    126.17 o
  17   5   8      129.17      196.77    118.66 o
  19   5   8       86.47      -21.03    136.69 o
 -30   6   8       60.98       42.06    163.73 o
 -28   6   8       90.74       84.12    132.18 o
 -26   6   8     6756.26     6905.03    217.80 o
 -24   6   8        0.01       -4.51     87.12 o
 -22   6   8     2685.00     2766.82    124.67 o
 -20   6   8     3125.41     3318.08    136.69 o
 -18   6   8     2482.66     2299.67    117.16 o
 -16   6   8     1031.88     1111.53    102.14 o
 -14   6   8     7678.29     7788.25    211.79 o
 -12   6   8      198.92      261.36     63.09 o
 -10   6   8     1666.83     1695.84     90.12 o
  -8   6   8     2531.65     2730.77    118.66 o
  -6   6   8     1234.15     1243.72     79.61 o
  -4   6   8    16123.69    16964.42    277.88 o
  -2   6   8    10757.67    10932.09    186.26 o
   0   6   8     3309.32     2993.63     88.62 o
   2   6   8     4638.81     4292.93    105.15 o
   4   6   8     4478.92     4739.04    121.67 o
   6   6   8      761.22      573.79     84.12 o
   8   6   8     2170.48     2286.16    157.72 o
  10   6   8     1857.75     1877.59    159.22 o
  12   6   8    12006.14    12380.09    322.95 o
  14   6   8     1150.33     1003.39    141.19 o
  16   6   8     4746.60     5461.54    235.83 o
  18   6   8       71.94      109.65    157.72 o
 -29   7   8       27.15       15.02    159.22 o
 -27   7   8     2752.95     2953.08    195.27 o
 -25   7   8        5.86       72.10    100.64 o
 -23   7   8     1742.96     1608.72    117.16 o
 -21   7   8     1264.33     1225.69    114.16 o
 -19   7   8      198.32      133.68     90.12 o
 -17   7   8     2629.04     2679.70    136.69 o
 -15   7   8     1020.37      964.33    112.66 o
 -13   7   8     9374.54     9685.37    259.86 o
 -11   7   8     3686.86     3710.12    126.17 o
  -9   7   8     5939.65     6577.58    171.24 o
  -7   7   8      781.95      590.31     75.10 o
  -5   7   8    13448.88    13799.55    277.88 o
  -3   7   8    16678.38    17434.57    334.96 o
  -1   7   8        6.13      -19.53     49.57 o
   1   7   8        2.77      -21.03     55.58 o
   3   7   8        3.15       -7.51     73.60 o
   5   7   8      927.26      895.24     81.11 o
   7   7   8      161.90       88.62     91.63 o
   9   7   8     1232.54     1173.12    126.17 o
  11   7   8       12.47       21.03    135.19 o
  13   7   8      938.08      967.34    187.76 o
  15   7   8       74.64        3.00    157.72 o
  17   7   8      711.48      587.31    186.26 o
 -26   8   8      218.95      177.24    193.77 o
 -24   8   8      627.88      710.48    135.19 o
 -22   8   8      408.13      494.18    130.68 o
 -20   8   8     2110.10     2009.77    136.69 o
 -18   8   8     3201.23     3163.37    177.24 o
 -16   8   8      966.99      959.82    121.67 o
 -14   8   8      249.76      234.32    115.66 o
 -12   8   8      179.74      202.78    100.64 o
 -10   8   8     1339.38     1233.20     94.63 o
  -8   8   8     1130.51     1293.29     96.13 o
  -6   8   8      188.86      153.21     72.10 o
  -4   8   8     4546.24     4539.27    153.21 o
  -2   8   8    10268.16     9990.29    217.80 o
   0   8   8     1959.93     1775.45     97.63 o
   2   8   8     3952.84     3789.73    133.68 o
   4   8   8      548.04      519.72     91.63 o
   6   8   8      953.14      681.94    124.67 o
   8   8   8     7366.37     7247.50    238.83 o
  10   8   8     1086.96     1131.06    148.71 o
  12   8   8     3634.48     3720.64    213.29 o
  14   8   8       24.04       -7.51    169.73 o
 -25   9   8      355.07      244.84    175.74 o
 -23   9   8      894.33      802.11    147.20 o
 -21   9   8      583.14      615.85    151.71 o
 -19   9   8     2981.66     3008.65    186.26 o
 -17   9   8      684.25      645.89    133.68 o
 -15   9   8        0.77       48.07    117.16 o
 -13   9   8     3994.82     4052.59    190.76 o
 -11   9   8     1949.65     1868.58    135.19 o
  -9   9   8     4356.99     4411.59    154.71 o
  -7   9   8      239.41      217.80     81.11 o
  -5   9   8      744.12      758.55     99.14 o
  -3   9   8       44.60       16.52     81.11 o
  -1   9   8     3373.92     3816.77    180.25 o
   1   9   8     1575.14     1320.32    126.17 o
   3   9   8     1630.51     1593.70    150.21 o
   5   9   8     1580.60     1467.53    162.22 o
   7   9   8      314.80      301.92    141.19 o
   9   9   8      885.81      555.77    150.21 o
  11   9   8      110.07      295.91    159.22 o
  13   9   8      626.77      501.69    163.73 o
 -22  10   8      259.71      368.01    219.30 o
 -20  10   8     2954.34     3351.13    211.79 o
 -18  10   8       39.97     -141.19    141.19 o
 -16  10   8        0.21       40.56    138.19 o
 -14  10   8      261.62      184.76    105.15 o
 -12  10   8      513.24      570.79    112.66 o
 -10  10   8      697.48      480.66    136.69 o
  -8  10   8     1132.42     1293.29    144.20 o
  -6  10   8     3627.19     3690.59    160.72 o
  -4  10   8     1957.00     1867.08    130.68 o
  -2  10   8     1217.02     1152.09    156.22 o
   0  10   8     2886.63     2962.09    207.29 o
   2  10   8     1809.13     1781.46    184.76 o
   4  10   8     1268.55     1195.65    180.25 o
   6  10   8      898.48      928.28    192.27 o
   8  10   8     1576.17     1876.09    217.80 o
  10  10   8      591.03      699.97    256.85 o
 -17  11   8      972.01     1003.39    168.23 o
 -15  11   8     1499.99     1826.52    159.22 o
 -13  11   8     1747.48     1617.73    157.72 o
 -11  11   8      367.09      255.35    133.68 o
  -9  11   8      274.04      249.34    141.19 o
  -7  11   8      109.46      169.73    139.69 o
  -5  11   8     2458.11     2030.80    192.27 o
  -3  11   8      587.59      695.46    189.26 o
  -1  11   8     2132.98     2156.98    220.80 o
   1  11   8     2356.76     2573.05    225.31 o
   3  11   8     3817.65     4114.18    243.34 o
   5  11   8       63.04      -42.06    229.82 o
 -10  12   8     1139.49      971.84    216.30 o
  -8  12   8      317.31       36.05    210.29 o
  -6  12   8     3230.59     3749.18    327.45 o
  -4  12   8     2608.93     2359.76    301.92 o
  -2  12   8      382.57      399.55    175.74 o
 -35   1   9      475.66      450.62    183.25 o
 -33   1   9      656.89      713.48    163.73 o
 -31   1   9      962.36      853.18    118.66 o
 -29   1   9     2120.04     2125.43    120.17 o
 -27   1   9      326.59      310.93     76.61 o
 -25   1   9     5193.70     5330.86    129.18 o
 -23   1   9     1888.84     1901.62     79.61 o
 -21   1   9     5078.88     4839.68    109.65 o
 -19   1   9     2334.19     2421.34     76.61 o
 -17   1   9     2485.18     2072.86     72.10 o
 -15   1   9     9046.02     9344.40    142.70 o
 -13   1   9    24538.67    26670.82    374.02 o
 -11   1   9     7506.06     7279.05    123.17 o
  -9   1   9    23615.07    22535.61    366.51 o
  -7   1   9     1678.11     2227.57     48.07 o
  -5   1   9    28358.24    26941.19    375.52 o
  -3   1   9     2140.94     2101.40     57.08 o
  -1   1   9    14520.41    14151.03    216.30 o
   1   1   9      863.87      973.34     39.05 o
   3   1   9    12188.45    12076.67    228.32 o
   5   1   9     5312.27     5144.60    121.67 o
   7   1   9     7949.39     7420.24    163.73 o
   9   1   9     1449.69     1308.31     99.14 o
  11   1   9    39254.61    39486.51    657.91 o
  13   1   9     2627.78     2586.57    120.17 o
  15   1   9     5227.01     5090.53    184.76 o
  17   1   9       30.42       19.53    115.66 o
  19   1   9      760.27      639.88    139.69 o
  21   1   9       19.31       91.63    148.71 o
 -34   2   9      341.15      274.88    178.75 o
 -32   2   9      221.29      127.68    130.68 o
 -30   2   9       31.04      -24.03    105.15 o
 -28   2   9      135.52       70.60    105.15 o
 -26   2   9       61.38       54.07     64.59 o
 -24   2   9     1577.81     1410.45     79.61 o
 -22   2   9      157.39       82.61     49.57 o
 -20   2   9        0.73        0.00     45.06 o
 -18   2   9     3989.89     3939.94     79.61 o
 -16   2   9     3399.37     3119.81     67.59 o
 -14   2   9    36619.73    40811.34    512.21 o
 -12   2   9     1384.16     1203.16     43.56 o
 -10   2   9    19389.16    21036.54    318.44 o
  -8   2   9      108.54      229.82     31.54 o
  -6   2   9     4011.12     3864.83     78.11 o
  -4   2   9     8040.93     9608.76    148.71 o
  -2   2   9       50.93      139.69     36.05 o
   0   2   9    11066.52    12691.02    202.78 o
   2   2   9     4260.20     4073.62    105.15 o
   4   2   9     1714.92     1799.48     55.58 o
   6   2   9     2403.37     2172.00     78.11 o
   8   2   9      512.47      530.23     73.60 o
  10   2   9      911.11      919.27     85.62 o
  12   2   9      519.10      384.53    103.64 o
  14   2   9     1827.98     1849.05    121.67 o
  16   2   9       17.62       66.09    106.65 o
  18   2   9       32.99      232.82    136.69 o
  20   2   9       28.01       64.59    156.22 o
 -33   3   9      293.56      279.39    144.20 o
 -31   3   9       49.85        3.00    141.19 o
 -29   3   9     2735.35     2777.33    154.71 o
 -27   3   9       46.42       24.03     96.13 o
 -25   3   9     2123.85     2129.94    102.14 o
 -23   3   9      146.28      166.73     63.09 o
 -21   3   9     6959.81     7175.40    147.20 o
 -19   3   9     5853.91     6528.01    126.17 o
 -17   3   9      758.72      790.09     40.56 o
 -15   3   9     2863.37     2965.09     75.10 o
 -13   3   9     5369.04     5604.24    106.65 o
 -11   3   9     1009.98      935.79     40.56 o
  -9   3   9       39.08       30.04     39.05 o
  -7   3   9        9.47       42.06     45.06 o
  -5   3   9    60085.20    62932.38   1010.90 o
  -3   3   9     4274.37     4725.52    100.64 o
  -1   3   9     3830.48     2573.05     66.09 o
   1   3   9     3060.15     3280.53     70.60 o
   3   3   9    21606.93    22837.53    375.52 o
   5   3   9    13223.35    13559.22    235.83 o
   7   3   9    27504.58    28725.65    533.24 o
   9   3   9      443.75      343.97     75.10 o
  11   3   9     4680.11     5227.22    184.76 o
  13   3   9     6506.47     7286.56    228.32 o
  15   3   9     3734.31     3879.86    174.24 o
  17   3   9       35.11      103.64    129.18 o
  19   3   9       33.17       27.04    135.19 o
 -32   4   9        0.29     -160.72    160.72 o
 -30   4   9        9.41       40.56    153.21 o
 -28   4   9        0.55      -13.52     97.63 o
 -26   4   9      931.61      690.95     97.63 o
 -24   4   9       33.06       64.59     66.09 o
 -22   4   9    14396.24    14289.22    240.33 o
 -20   4   9      111.17      121.67     58.58 o
 -18   4   9     5172.86     5003.41    132.18 o
 -16   4   9      240.04      256.85     46.56 o
 -14   4   9     3616.82     3696.60     97.63 o
 -12   4   9      833.40      683.44     60.08 o
 -10   4   9     1196.15     1242.21     45.06 o
  -8   4   9      252.36      240.33     37.55 o
  -6   4   9     7348.50     7104.81    147.20 o
  -4   4   9     4619.77     4537.76     90.12 o
  -2   4   9      652.52      623.36     42.06 o
   0   4   9     7913.54     8540.79    136.69 o
   2   4   9     4187.86     4196.79     87.12 o
   4   4   9     3011.90     3004.15    102.14 o
   6   4   9     1344.82     1212.17     84.12 o
   8   4   9      473.40      280.89     78.11 o
  10   4   9      321.68      246.34    112.66 o
  12   4   9       12.85       36.05    114.16 o
  14   4   9      124.07      159.22    130.68 o
  16   4   9      110.94       90.12    109.65 o
  18   4   9      297.65      157.72    123.17 o
 -31   5   9      913.53      979.35    213.29 o
 -29   5   9     1814.41     1802.49    175.74 o
 -27   5   9        5.07      -30.04     96.13 o
 -25   5   9     1359.75     1317.32    111.15 o
 -23   5   9      100.16       67.59     72.10 o
 -21   5   9     1410.89     1443.49     90.12 o
 -19   5   9       41.55       -4.51     63.09 o
 -17   5   9    22364.07    24691.08    446.12 o
 -15   5   9     2839.57     2469.41     90.12 o
 -13   5   9     1222.41     1198.65     76.61 o
 -11   5   9      906.24      850.17     75.10 o
  -9   5   9    18323.02    20489.78    417.58 o
  -7   5   9       23.40       -1.50     42.06 o
  -5   5   9     5957.93     5656.81    120.17 o
  -3   5   9     2469.11     2523.48     73.60 o
  -1   5   9    35217.26    38077.56    560.27 o
   1   5   9     8692.74     9019.95    151.71 o
   3   5   9    25670.26    27474.43    414.57 o
   5   5   9      536.60      495.68     61.59 o
   7   5   9     9466.92    10030.85    252.35 o
   9   5   9     3932.78     3705.61    171.24 o
  11   5   9     5302.32     5676.34    208.79 o
  13   5   9     1496.99     1428.47    162.22 o
  15   5   9     2736.02     2756.30    192.27 o
  17   5   9      641.93      590.31    145.70 o
 -30   6   9     1886.24     1541.13    189.26 o
 -28   6   9      167.14       42.06    136.69 o
 -26   6   9      368.44      340.97    108.15 o
 -24   6   9       14.90       57.08     97.63 o
 -22   6   9     7837.94     7884.38    196.77 o
 -20   6   9      759.26      820.13    121.67 o
 -18   6   9      726.62      702.97     88.62 o
 -16   6   9      276.04      273.38     87.12 o
 -14   6   9     2990.59     3297.05    147.20 o
 -12   6   9     2977.60     2852.44    108.15 o
 -10   6   9       66.81      111.15     81.11 o
  -8   6   9        0.36       16.52     70.60 o
  -6   6   9     2818.25     2947.07    109.65 o
  -4   6   9    20052.61    19758.28    327.45 o
  -2   6   9     1711.09     1682.32     72.10 o
   0   6   9      189.93      214.80     55.58 o
   2   6   9      133.69      121.67     55.58 o
   4   6   9     3656.27     3388.68    105.15 o
   6   6   9       88.39      171.24    103.64 o
   8   6   9      108.19        3.00    114.16 o
  10   6   9      460.74      422.08    123.17 o
  12   6   9       66.08       39.05    126.17 o
  14   6   9      626.59      836.65    154.71 o
  16   6   9      318.37      186.26    120.17 o
 -29   7   9      218.97      303.42    154.71 o
 -27   7   9       38.04      214.80    165.23 o
 -25   7   9      575.43      728.51    133.68 o
 -23   7   9       62.96      126.17     97.63 o
 -21   7   9     9778.74    10215.60    259.86 o
 -19   7   9      581.94      423.58    102.14 o
 -17   7   9     1895.70     1716.87    136.69 o
 -15   7   9     3999.58     3791.23    166.73 o
 -13   7   9    13988.13    15318.14    342.47 o
 -11   7   9     2217.56     2047.33    114.16 o
  -9   7   9     1944.12     2217.06    127.68 o
  -7   7   9       21.81       84.12     64.59 o
  -5   7   9     1241.74     1167.11     79.61 o
  -3   7   9     5696.80     5798.00    150.21 o
  -1   7   9    18507.73    18648.24    309.43 o
   1   7   9      960.58      785.58     79.61 o
   3   7   9     5954.95     6470.93    148.71 o
   5   7   9      125.76       43.56     81.11 o
   7   7   9     7858.29     7265.53    225.31 o
   9   7   9        0.61     -109.65    117.16 o
  11   7   9      793.67      531.73    145.70 o
  13   7   9     1847.12     1673.31    168.23 o
  15   7   9     1061.29      866.70    163.73 o
 -28   8   9        1.81       54.07    174.24 o
 -26   8   9     2705.80     2654.16    174.24 o
 -24   8   9      275.91      262.86    135.19 o
 -22   8   9        7.08      -81.11    121.67 o
 -20   8   9       24.38       49.57    136.69 o
 -18   8   9     2493.72     2479.92    159.22 o
 -16   8   9      241.13      229.82    112.66 o
 -14   8   9       61.45       87.12     97.63 o
 -12   8   9     4995.97     4746.55    181.75 o
 -10   8   9       87.25       67.59     73.60 o
  -8   8   9      645.50      672.93     82.61 o
  -6   8   9        0.83       75.10     75.10 o
  -4   8   9     5021.69     4486.69    147.20 o
  -2   8   9      434.31      398.05     97.63 o
   0   8   9       33.01        3.00     91.63 o
   2   8   9        2.95       72.10     84.12 o
   4   8   9       48.84       73.60     88.62 o
   6   8   9       30.49        1.50    117.16 o
   8   8   9        0.48       52.57    126.17 o
  10   8   9     1120.78     1272.26    166.73 o
  12   8   9       13.12      -61.59    126.17 o
  14   8   9     1835.57     1662.80    186.26 o
 -25   9   9     5471.93     5692.86    258.36 o
 -23   9   9      341.94      312.43    153.21 o
 -21   9   9     1001.57      943.30    142.70 o
 -19   9   9       21.44      -13.52    126.17 o
 -17   9   9     6086.01     6338.75    247.84 o
 -15   9   9      471.18      283.89    109.65 o
 -13   9   9       55.82      121.67    109.65 o
 -11   9   9        1.62       31.54     97.63 o
  -9   9   9      824.42      895.24     93.13 o
  -7   9   9     1219.55     1159.60    102.14 o
  -5   9   9      614.97      423.58     96.13 o
  -3   9   9        5.43      -22.53    102.14 o
  -1   9   9      161.46      117.16    106.65 o
   1   9   9        9.70       31.54    121.67 o
   3   9   9     6740.75     6768.34    243.34 o
   5   9   9      739.33      534.74    148.71 o
   7   9   9     2043.52     2087.88    219.30 o
   9   9   9      629.63      696.96    147.20 o
  11   9   9        1.93       37.55    163.73 o
 -22  10   9     3838.86     4058.60    274.88 o
 -20  10   9       56.13      -84.12    147.20 o
 -18  10   9      185.06      312.43    175.74 o
 -16  10   9       73.01       72.10    145.70 o
 -14  10   9     3564.23     3806.25    178.75 o
 -12  10   9       83.16      -19.53    153.21 o
 -10  10   9     1062.91     1054.46    139.69 o
  -8  10   9     3546.65     3635.02    187.76 o
  -6  10   9      104.48       78.11    118.66 o
  -4  10   9       31.01      -36.05    118.66 o
  -2  10   9       75.53       19.53    117.16 o
   0  10   9      556.00      533.24    148.71 o
   2  10   9     1799.21     1799.48    177.24 o
   4  10   9     1022.49      913.26    201.28 o
   6  10   9       11.43      -40.56    171.24 o
   8  10   9        0.65     -183.25    187.76 o
 -17  11   9     2637.57     2446.88    180.25 o
 -15  11   9      397.03      348.48    157.72 o
 -13  11   9      751.36      668.42    156.22 o
 -11  11   9      322.97      386.03    135.19 o
  -9  11   9     2621.07     2870.46    183.25 o
  -7  11   9        0.41      153.21    244.84 o
  -5  11   9        6.13       55.58    154.71 o
  -3  11   9      840.84     1114.54    187.76 o
  -1  11   9     1125.24      901.24    184.76 o
   1  11   9      277.62      282.39    198.27 o
   3  11   9     2016.01     2172.00    208.79 o
 -34   0  10     1494.05     1586.19    359.00 o
 -32   0  10       62.01      207.29    217.80 o
 -30   0  10     3747.54     3699.61    211.79 o
 -28   0  10      340.23      384.53    118.66 o
 -26   0  10     9412.18     9455.55    235.83 o
 -24   0  10        4.78       76.61     94.63 o
 -22   0  10    39009.79    38932.24    815.63 o
 -20   0  10     7745.60     7991.03    220.80 o
 -18   0  10    26936.15    27701.24    576.80 o
 -16   0  10     2275.70     2147.97     91.63 o
 -14   0  10       82.59      102.14     39.05 o
 -12   0  10     5035.30     4353.01    129.18 o
 -10   0  10     6792.95     6290.68    172.74 o
  -8   0  10    13272.68    14775.90    274.88 o
  -6   0  10    64924.29    70008.63   1234.70 o
  -4   0  10     2085.08     2706.74     75.10 o
  -2   0  10     8365.96     8396.59    207.29 o
   0   0  10     5673.64     5607.24    153.21 o
   2   0  10     3988.09     4228.34    174.24 o
   4   0  10     9356.90     9541.17    301.92 o
   6   0  10     5885.37     5643.29    234.32 o
   8   0  10     6325.96     6415.36    274.88 o
  10   0  10     4794.99     5461.54    213.29 o
  12   0  10     2397.86     2323.71    162.22 o
  14   0  10      654.27      856.18    153.21 o
  16   0  10     2051.86     2168.99    244.84 o
  18   0  10     2504.48     2736.78    321.44 o
  20   0  10     9662.05    10823.94    522.72 o
 -35   1  10      761.87      560.27    187.76 o
 -33   1  10      489.25      548.26    165.23 o
 -31   1  10      321.66      322.95    144.20 o
 -29   1  10       93.43       90.12     97.63 o
 -27   1  10       44.40        9.01     73.60 o
 -25   1  10      158.87      153.21     60.08 o
 -23   1  10     3793.86     3474.30     97.63 o
 -21   1  10     3925.29     3423.23     93.13 o
 -19   1  10     4529.35     4653.42     97.63 o
 -17   1  10     3514.73     3734.15     85.62 o
 -15   1  10      369.73      425.09     36.05 o
 -13   1  10     5443.80     5383.43     90.12 o
 -11   1  10     4096.30     4353.01     97.63 o
  -9   1  10      701.28      458.13     39.05 o
  -7   1  10     5714.38     6781.86    108.15 o
  -5   1  10     9152.29    11205.47    153.21 o
  -3   1  10        1.05        9.01     31.54 o
  -1   1  10      252.25      235.83     37.55 o
   1   1  10      136.70      166.73     21.03 o
   3   1  10     5266.68     5907.65    132.18 o
   5   1  10        4.71        6.01     48.07 o
   7   1  10     3775.83     3830.29    139.69 o
   9   1  10       33.08        9.01     81.11 o
  11   1  10        3.03       49.57     78.11 o
  13   1  10      692.10      594.82    102.14 o
  15   1  10        0.04       -1.50    114.16 o
  17   1  10        4.11       49.57    142.70 o
  19   1  10      249.96      240.33    174.24 o
 -34   2  10      979.25     1099.52    222.31 o
 -32   2  10      187.03      241.83    157.72 o
 -30   2  10     4020.96     3708.62    193.77 o
 -28   2  10       24.75      -72.10     88.62 o
 -26   2  10     3458.86     3562.92    126.17 o
 -24   2  10      814.04      733.01     69.10 o
 -22   2  10    26738.04    27390.31    407.06 o
 -20   2  10     2544.70     2550.52     72.10 o
 -18   2  10    12387.94    11882.90    174.24 o
 -16   2  10     5716.69     5775.47     99.14 o
 -14   2  10     5480.14     5393.95     93.13 o
 -12   2  10     6690.29     6646.67    121.67 o
 -10   2  10      161.64      150.21     33.05 o
  -8   2  10     8981.69     9415.00    162.22 o
  -6   2  10    11705.71    11052.26    199.78 o
  -4   2  10     2029.73     1891.11     60.08 o
  -2   2  10    27281.90    30655.82    459.63 o
   0   2  10     1798.01     1581.68     57.08 o
   2   2  10     1382.64     1213.68     63.09 o
   4   2  10     5647.67     6469.43    147.20 o
   6   2  10      539.74      513.71     72.10 o
   8   2  10      374.27      240.33     79.61 o
  10   2  10      484.64      419.08     82.61 o
  12   2  10      360.69      237.33    100.64 o
  14   2  10     1497.42     1491.56    129.18 o
  16   2  10     2720.34     2663.18    154.71 o
  18   2  10     2267.35     2520.48    199.78 o
  20   2  10     2979.50     3483.31    219.30 o
 -33   3  10      272.13      259.86    177.24 o
 -31   3  10       91.15      160.72    133.68 o
 -29   3  10       12.45      -45.06    114.16 o
 -27   3  10     1849.43     1593.70    114.16 o
 -25   3  10       87.95      144.20     81.11 o
 -23   3  10     1126.21     1110.03     88.62 o
 -21   3  10       67.83       55.58     63.09 o
 -19   3  10      291.13      346.98     49.57 o
 -17   3  10       85.73       75.10     33.05 o
 -15   3  10     9221.34     9380.45    154.71 o
 -13   3  10      753.81      681.94     45.06 o
 -11   3  10     3518.74     3573.43     99.14 o
  -9   3  10     2351.63     1994.75     73.60 o
  -7   3  10       66.78       30.04     39.05 o
  -5   3  10      206.11      271.88     31.54 o
  -3   3  10     1096.66      904.25     30.04 o
  -1   3  10      575.18      596.32     55.58 o
   1   3  10     1276.32     1129.56     58.58 o
   3   3  10     2095.00     1861.07     67.59 o
   5   3  10        0.51        7.51     61.59 o
   7   3  10       50.24      -37.55     69.10 o
   9   3  10     1094.29      967.34     93.13 o
  11   3  10     2258.02     2370.27    147.20 o
  13   3  10        9.22      -39.05    111.15 o
  15   3  10       62.93      178.75    118.66 o
  17   3  10       25.34       91.63    120.17 o
  19   3  10        1.51       64.59    163.73 o
 -34   4  10     1383.69     1267.75    210.29 o
 -32   4  10        2.37       99.14    195.27 o
 -30   4  10     2078.30     2200.54    193.77 o
 -28   4  10     1270.90     1210.67    129.18 o
 -26   4  10     6337.01     6742.81    165.23 o
 -24   4  10      489.65      456.63     79.61 o
 -22   4  10     1209.47     1222.69     79.61 o
 -20   4  10     2237.54     2316.20     90.12 o
 -18   4  10    12345.57    13299.36    256.85 o
 -16   4  10     6209.96     6808.90    148.71 o
 -14   4  10     2541.62     2362.76     88.62 o
 -12   4  10      364.48      319.94     55.58 o
 -10   4  10    14124.30    15188.97    267.37 o
  -8   4  10     2066.86     2256.11     76.61 o
  -6   4  10     2119.84     1840.04     63.09 o
  -4   4  10      257.78      256.85     36.05 o
  -2   4  10     8733.74     9354.91    147.20 o
   0   4  10      219.64      219.30     48.07 o
   2   4  10     4200.02     4425.11    106.65 o
   4   4  10      353.00      449.12     61.59 o
   6   4  10     1162.46     1236.21     97.63 o
   8   4  10     2351.94     2065.35    117.16 o
  10   4  10      632.10      698.46    123.17 o
  12   4  10     1783.32     1438.99    171.24 o
  14   4  10      555.75      578.30    153.21 o
  16   4  10      440.63      351.49    120.17 o
  18   4  10      495.13      476.16    139.69 o
 -33   5  10       35.66      304.92    217.80 o
 -31   5  10      587.82      561.78    144.20 o
 -29   5  10      383.59      443.11    147.20 o
 -27   5  10      603.93      390.54    108.15 o
 -25   5  10        1.37      -61.59     82.61 o
 -23   5  10      116.93       69.10     81.11 o
 -21   5  10     3589.61     3508.84    117.16 o
 -19   5  10        0.60      -31.54     69.10 o
 -17   5  10     4966.40     4995.90    153.21 o
 -15   5  10      276.49      219.30     69.10 o
 -13   5  10        3.58       54.07     66.09 o
 -11   5  10      251.82      259.86     66.09 o
  -9   5  10      596.55      605.34     76.61 o
  -7   5  10     3770.93     3968.48    111.15 o
  -5   5  10     3918.93     4554.29     99.14 o
  -3   5  10     1862.12     1982.74     66.09 o
  -1   5  10       97.96      178.75     54.07 o
   1   5  10     2610.91     2738.28     96.13 o
   3   5  10     1039.26     1039.43     75.10 o
   5   5  10      935.24      916.26     85.62 o
   7   5  10      149.45       61.59     91.63 o
   9   5  10      282.23       96.13    112.66 o
  11   5  10     1259.29      998.88    157.72 o
  13   5  10      259.57      295.91    150.21 o
  15   5  10     1029.14      973.34    196.77 o
  17   5  10      461.76      576.80    162.22 o
 -30   6  10     1892.45     2048.83    198.27 o
 -28   6  10       64.73      109.65    141.19 o
 -26   6  10     5032.36     5581.71    207.29 o
 -24   6  10      713.98      737.52    108.15 o
 -22   6  10     1245.73     1224.19    103.64 o
 -20   6  10     1164.40     1363.88    109.65 o
 -18   6  10       73.42       87.12    106.65 o
 -16   6  10      173.25      198.27     88.62 o
 -14   6  10    17251.20    19384.26    405.56 o
 -12   6  10      999.17     1025.92     91.63 o
 -10   6  10    11308.50    11077.79    258.36 o
  -8   6  10      272.54      383.03     78.11 o
  -6   6  10     3151.08     3282.03    112.66 o
  -4   6  10      859.89     1054.46     63.09 o
  -2   6  10     3299.34     3303.06    108.15 o
   0   6  10     2466.82     2673.69    100.64 o
   2   6  10     2607.64     2765.32    100.64 o
   4   6  10     1036.68      857.68     87.12 o
   6   6  10     2762.46     2546.01    142.70 o
   8   6  10     1986.48     1880.60    124.67 o
  10   6  10      565.49      668.42    120.17 o
  12   6  10     1118.81      917.77    151.71 o
  14   6  10      189.88      123.17    141.19 o
  16   6  10      408.68      352.99    130.68 o
 -29   7  10      624.35      534.74    166.73 o
 -27   7  10       43.25      124.67    145.70 o
 -25   7  10      997.18      980.85    141.19 o
 -23   7  10       19.56      -15.02    117.16 o
 -21   7  10     1070.90      929.78    115.66 o
 -19   7  10        0.89       73.60    102.14 o
 -17   7  10     4375.38     4187.78    186.26 o
 -15   7  10     4024.37     3731.15    199.78 o
 -13   7  10     3036.74     2963.59    172.74 o
 -11   7  10     4612.13     4666.94    160.72 o
  -9   7  10     3310.58     3091.27    121.67 o
  -7   7  10     1194.93     1075.48     79.61 o
  -5   7  10     3105.61     3343.62    117.16 o
  -3   7  10     2206.36     2178.01    127.68 o
  -1   7  10     3151.90     2637.64    100.64 o
   1   7  10      328.97      225.31     78.11 o
   3   7  10       70.98      138.19     69.10 o
   5   7  10      262.04      319.94    105.15 o
   7   7  10      233.61      234.32    118.66 o
   9   7  10        9.02        0.00    138.19 o
  11   7  10     1068.81     1309.81    154.71 o
  13   7  10       38.51      -51.07    126.17 o
  15   7  10      591.56      392.04    171.24 o
 -28   8  10        2.71     -139.69    175.74 o
 -26   8  10     1176.64     1174.62    148.71 o
 -24   8  10       25.06     -130.68    130.68 o
 -22   8  10      427.63      383.03    121.67 o
 -20   8  10        3.96       31.54    127.68 o
 -18   8  10     3110.54     3050.71    180.25 o
 -16   8  10     2452.79     2595.58    157.72 o
 -14   8  10     1074.00     1300.80    166.73 o
 -12   8  10     3642.37     3854.32    199.78 o
 -10   8  10     1698.06     1566.66    103.64 o
  -8   8  10      635.91      618.85     87.12 o
  -6   8  10       33.08       52.57     67.59 o
  -4   8  10        1.24       91.63     85.62 o
  -2   8  10      353.62      310.93    109.65 o
   0   8  10      978.61      881.72    102.14 o
   2   8  10     3717.72     3532.88    141.19 o
   4   8  10      112.45       60.08     96.13 o
   6   8  10        2.15      -27.04    139.69 o
   8   8  10      151.10       76.61    126.17 o
  10   8  10      328.94      383.03    156.22 o
  12   8  10     1175.59     1155.09    163.73 o
 -25   9  10     1091.78     1143.08    180.25 o
 -23   9  10      633.38      447.62    153.21 o
 -21   9  10       37.25        4.51    160.72 o
 -19   9  10       62.78     -153.21    159.22 o
 -17   9  10       10.33        6.01    118.66 o
 -15   9  10       56.83       33.05    136.69 o
 -13   9  10     1215.90      964.33    142.70 o
 -11   9  10     1371.51     1417.96    127.68 o
  -9   9  10        2.44       61.59     84.12 o
  -7   9  10      296.30      178.75     91.63 o
  -5   9  10       45.35      -25.54     94.63 o
  -3   9  10      114.23      187.76    127.68 o
  -1   9  10     1053.44     1191.14    145.70 o
   1   9  10      316.04      247.84    126.17 o
   3   9  10     1420.43     1508.08    133.68 o
   5   9  10       29.13      -12.02    150.21 o
   7   9  10        1.73       33.05    154.71 o
   9   9  10       10.50       60.08    208.79 o
 -22  10  10     1990.53     2153.97    225.31 o
 -20  10  10      400.39      306.42    156.22 o
 -18  10  10      336.50      291.40    141.19 o
 -16  10  10     1038.62     1144.58    228.32 o
 -14  10  10     1671.80     1794.98    165.23 o
 -12  10  10     2406.23     2622.62    166.73 o
 -10  10  10       73.87       81.11    129.18 o
  -8  10  10     2940.63     2688.71    169.73 o
  -6  10  10       59.19       -1.50    111.15 o
  -4  10  10      134.48      301.92    145.70 o
  -2  10  10       56.48       48.07    130.68 o
   0  10  10      615.99      752.54    168.23 o
   2  10  10        5.19       15.02    153.21 o
   4  10  10      219.03      150.21    211.79 o
   6  10  10      136.81      223.81    187.76 o
 -17  11  10       30.98      -46.56    135.19 o
 -15  11  10      606.28      693.96    172.74 o
 -13  11  10        2.82     -109.65    154.71 o
 -11  11  10     1077.67      958.32    195.27 o
  -9  11  10       81.74       45.06    172.74 o
  -7  11  10        0.62      -21.03    222.31 o
  -5  11  10       79.43       51.07    177.24 o
  -3  11  10      317.43      232.82    184.76 o
  -1  11  10      747.65      899.74    202.78 o
   1  11  10      189.28      256.85    204.28 o
 -35   1  11     1231.83     1081.49    201.28 o
 -33   1  11       36.01      148.71    157.72 o
 -31   1  11      185.41      160.72    130.68 o
 -29   1  11      150.10       63.09    112.66 o
 -27   1  11     6875.78     6437.89    162.22 o
 -25   1  11       60.75      123.17     58.58 o
 -23   1  11       57.85       27.04     54.07 o
 -21   1  11      445.13      536.24     46.56 o
 -19   1  11    10465.44    10708.28    169.73 o
 -17   1  11     2288.48     2358.26     63.09 o
 -15   1  11      352.51      277.88     28.54 o
 -13   1  11      401.09      355.99     43.56 o
 -11   1  11     5595.57     6655.69    130.68 o
  -9   1  11     1138.62     1061.97     46.56 o
  -7   1  11      103.22       43.56     24.03 o
  -5   1  11    21872.46    20719.60    289.90 o
  -3   1  11     6190.45     7032.71    129.18 o
  -1   1  11    27960.96    27783.85    456.63 o
   1   1  11     8282.01     8455.17    168.23 o
   3   1  11      868.27      977.85     67.59 o
   5   1  11       20.80       63.09     72.10 o
   7   1  11    26444.13    27142.47    518.22 o
   9   1  11      762.42      779.58     88.62 o
  11   1  11     1003.42      937.29    103.64 o
  13   1  11     4111.10     4841.18    180.25 o
  15   1  11     3463.94     3480.30    177.24 o
  17   1  11      248.53      246.34    136.69 o
  19   1  11       79.81      163.73    172.74 o
 -34   2  11      361.48      548.26    190.76 o
 -32   2  11     1683.42     2042.82    220.80 o
 -30   2  11      826.99      829.14    165.23 o
 -28   2  11      703.00      566.28    102.14 o
 -26   2  11      193.27      282.39    106.65 o
 -24   2  11    11466.85    11857.37    208.79 o
 -22   2  11     1579.32     1523.10     73.60 o
 -20   2  11      434.53      443.11     43.56 o
 -18   2  11     1185.86     1251.23     52.57 o
 -16   2  11      312.37      304.92     36.05 o
 -14   2  11    11632.77    11462.32    175.74 o
 -12   2  11      398.54      383.03     42.06 o
 -10   2  11     4802.52     4313.96     93.13 o
  -8   2  11      502.94      546.75     36.05 o
  -6   2  11     4904.67     4932.81    102.14 o
  -4   2  11     2458.99     2610.60     75.10 o
  -2   2  11      486.89      328.95     39.05 o
   0   2  11     1590.59     1796.48     67.59 o
   2   2  11       49.38       40.56     45.06 o
   4   2  11     3572.45     3812.26    115.66 o
   6   2  11     1499.22     1538.12     97.63 o
   8   2  11       74.57      102.14     76.61 o
  10   2  11      558.58      543.75    100.64 o
  12   2  11       45.88       75.10    118.66 o
  14   2  11      371.44      440.11    117.16 o
  16   2  11      111.71      129.18    118.66 o
  18   2  11      108.07      141.19    169.73 o
 -35   3  11     1432.21     1173.12    198.27 o
 -33   3  11      288.13      413.07    180.25 o
 -31   3  11     1224.09     1066.47    177.24 o
 -29   3  11      163.36      210.29    124.67 o
 -27   3  11     2002.26     1952.70    123.17 o
 -25   3  11     1971.38     1837.04    118.66 o
 -23   3  11     8240.29     8267.41    178.75 o
 -21   3  11      214.86      151.71     63.09 o
 -19   3  11      217.97      201.28     45.06 o
 -17   3  11      659.63      689.45     43.56 o
 -15   3  11     3045.25     3319.58     82.61 o
 -13   3  11      738.95      751.04     46.56 o
 -11   3  11    11305.70    12130.75    216.30 o
  -9   3  11     9260.62    10107.45    220.80 o
  -7   3  11     3243.21     3743.17     97.63 o
  -5   3  11     3600.47     3004.15     70.60 o
  -3   3  11      424.19      437.10     45.06 o
  -1   3  11    22526.68    24070.73    374.02 o
   1   3  11     1935.62     1743.91     66.09 o
   3   3  11    28482.01    29613.38    426.59 o
   5   3  11       19.28       36.05     66.09 o
   7   3  11     2645.27     2912.52    124.67 o
   9   3  11      411.85      349.98     96.13 o
  11   3  11    13701.92    13994.82    342.47 o
  13   3  11        0.36       52.57    141.19 o
  15   3  11     1251.45     1350.36    133.68 o
  17   3  11      455.35      423.58    136.69 o
 -34   4  11      792.46      653.40    211.79 o
 -32   4  11       68.59       75.10    178.75 o
 -30   4  11       32.09       18.02    129.18 o
 -28   4  11       82.65      183.25    100.64 o
 -26   4  11      333.28      360.50     91.63 o
 -24   4  11      165.21      310.93     93.13 o
 -22   4  11      318.44      316.94     79.61 o
 -20   4  11     2306.20     2322.21     96.13 o
 -18   4  11        8.10        0.00     60.08 o
 -16   4  11     2385.76     2326.71     93.13 o
 -14   4  11      573.82      674.43     69.10 o
 -12   4  11        1.39        7.51     58.58 o
 -10   4  11     9198.02    10654.21    232.82 o
  -8   4  11     2498.63     3022.17    112.66 o
  -6   4  11      239.34      235.83     36.05 o
  -4   4  11       17.43       42.06     30.04 o
  -2   4  11      373.56      360.50     49.57 o
   0   4  11      707.16      690.95     58.58 o
   2   4  11     5122.15     5036.45    123.17 o
   4   4  11     2736.02     2202.04     96.13 o
   6   4  11     3458.57     3001.14    127.68 o
   8   4  11     1453.36     1266.25    115.66 o
  10   4  11      188.16      349.98    121.67 o
  12   4  11      492.49      530.23    136.69 o
  14   4  11        1.96       45.06    154.71 o
  16   4  11      402.52      390.54    139.69 o
 -33   5  11     1085.23      763.05    193.77 o
 -31   5  11     1668.03     2014.28    223.81 o
 -29   5  11      549.48      470.15    136.69 o
 -27   5  11     1331.20     1527.61    138.19 o
 -25   5  11      563.34      432.60    109.65 o
 -23   5  11      414.96      362.00    100.64 o
 -21   5  11     5540.44     5810.02    159.22 o
 -19   5  11      671.36      689.45     90.12 o
 -17   5  11      324.71      477.66    105.15 o
 -15   5  11      246.80      244.84     73.60 o
 -13   5  11     2225.18     2158.48    105.15 o
 -11   5  11     4466.96     4800.63    153.21 o
  -9   5  11     7523.19     7337.63    189.26 o
  -7   5  11     2699.13     2814.89     84.12 o
  -5   5  11     5843.32     5384.93    112.66 o
  -3   5  11     2965.46     2885.48    100.64 o
  -1   5  11     6795.27     6777.36    138.19 o
   1   5  11      632.13      632.37     61.59 o
   3   5  11    10691.33    10502.50    204.28 o
   5   5  11     4574.26     4181.77    147.20 o
   7   5  11     6324.90     6424.37    184.76 o
   9   5  11      318.73      261.36    105.15 o
  11   5  11      948.49      717.99    135.19 o
  13   5  11      271.99      165.23    136.69 o
  15   5  11     1776.92     1544.13    183.25 o
 -32   6  11       58.59      -97.63    217.80 o
 -30   6  11      101.14      -42.06    172.74 o
 -28   6  11        3.15      -76.61    124.67 o
 -26   6  11       43.21       40.56    112.66 o
 -24   6  11      721.85      416.07    108.15 o
 -22   6  11     1204.02     1191.14    118.66 o
 -20   6  11     3787.42     3857.32    177.24 o
 -18   6  11      453.98      244.84    126.17 o
 -16   6  11     1175.13     1161.10    121.67 o
 -14   6  11       86.32       87.12     82.61 o
 -12   6  11     2363.35     2268.13    117.16 o
 -10   6  11      109.37      115.66     73.60 o
  -8   6  11     2304.51     2530.99    100.64 o
  -6   6  11       25.06        3.00     58.58 o
  -4   6  11        1.19       67.59     63.09 o
  -2   6  11     6785.91     7382.69    163.73 o
   0   6  11     4140.86     4031.56    114.16 o
   2   6  11      445.02      509.20     79.61 o
   4   6  11      500.07      497.19     94.63 o
   6   6  11     3270.84     3164.87    162.22 o
   8   6  11      433.17      285.39    103.64 o
  10   6  11      295.19      241.83    114.16 o
  12   6  11      215.40      246.34    141.19 o
  14   6  11      670.18      596.32    154.71 o
 -29   7  11        0.80     -160.72    160.72 o
 -27   7  11       53.60       43.56    127.68 o
 -25   7  11      872.19      770.56    129.18 o
 -23   7  11      569.37      608.34    114.16 o
 -21   7  11       38.96       91.63    111.15 o
 -19   7  11       43.04      144.20    139.69 o
 -17   7  11     2462.93     2588.07    186.26 o
 -15   7  11      127.68      262.86    106.65 o
 -13   7  11     4711.11     4593.34    166.73 o
 -11   7  11     3527.54     3295.55    148.71 o
  -9   7  11      198.10      111.15     66.09 o
  -7   7  11      428.89      464.14     79.61 o
  -5   7  11     8850.04     8545.30    232.82 o
  -3   7  11      330.43      192.27     79.61 o
  -1   7  11     3359.69     3082.25    115.66 o
   1   7  11      163.64       96.13     72.10 o
   3   7  11     7914.42     7642.55    192.27 o
   5   7  11     1644.34     1712.36    144.20 o
   7   7  11     1686.87     1521.60    142.70 o
   9   7  11      165.21      174.24    108.15 o
  11   7  11      951.08      728.51    144.20 o
  13   7  11       38.54       72.10    130.68 o
 -28   8  11      213.23      214.80    147.20 o
 -26   8  11      388.83      374.02    153.21 o
 -24   8  11       57.40      114.16    133.68 o
 -22   8  11      235.37      267.37    127.68 o
 -20   8  11     4182.58     4217.82    244.84 o
 -18   8  11      446.85      461.14    144.20 o
 -16   8  11        0.51      -33.05    112.66 o
 -14   8  11     2105.94     2182.51    163.73 o
 -12   8  11      528.66      416.07    127.68 o
 -10   8  11      256.68      223.81     76.61 o
  -8   8  11      100.43      118.66     85.62 o
  -6   8  11     2244.86     2155.48    135.19 o
  -4   8  11      794.34      665.42    106.65 o
  -2   8  11     1416.57     1706.36    124.67 o
   0   8  11     1130.74     1155.09    112.66 o
   2   8  11     2535.94     2386.79    144.20 o
   4   8  11     3042.90     3145.34    195.27 o
   6   8  11     1332.28     1372.90    151.71 o
   8   8  11      643.40      473.15    157.72 o
  10   8  11     1573.63     1438.99    160.72 o
 -25   9  11      350.20      422.08    184.76 o
 -23   9  11        7.78      -48.07    160.72 o
 -21   9  11      287.63      114.16    153.21 o
 -19   9  11      973.84     1098.02    174.24 o
 -17   9  11      119.17       72.10    187.76 o
 -15   9  11     1873.95     1940.68    199.78 o
 -13   9  11      393.61      570.79    121.67 o
 -11   9  11      117.76       99.14     99.14 o
  -9   9  11      306.58      220.80    102.14 o
  -7   9  11     2186.69     2230.58    145.70 o
  -5   9  11      417.47      235.83    112.66 o
  -3   9  11      522.89      325.95    124.67 o
  -1   9  11     3805.52     3178.39    178.75 o
   1   9  11       34.71      -57.08    102.14 o
   3   9  11     3860.44     3983.50    193.77 o
   5   9  11      406.63      546.75    172.74 o
   7   9  11     1824.95     1773.95    201.28 o
   9   9  11      211.97      204.28    174.24 o
 -22  10  11     1543.73     1440.49    214.80 o
 -20  10  11      157.11      157.72    183.25 o
 -18  10  11      842.55      980.85    192.27 o
 -16  10  11      717.40      621.86    139.69 o
 -14  10  11      668.50      841.16    156.22 o
 -12  10  11       39.03       33.05    115.66 o
 -10  10  11     2300.80     2361.26    202.78 o
  -8  10  11      499.31      506.20    147.20 o
  -6  10  11      382.35      232.82    118.66 o
  -4  10  11      757.31      730.01    153.21 o
  -2  10  11     2532.06     2511.47    166.73 o
   0  10  11      225.87      226.81    156.22 o
   2  10  11     1128.57     1254.23    241.83 o
   4  10  11      383.11      325.95    180.25 o
 -17  11  11      376.14      336.46    181.75 o
 -15  11  11      367.19      219.30    144.20 o
 -13  11  11     2797.16     3143.84    247.84 o
 -11  11  11      413.67      546.75    199.78 o
  -9  11  11       39.15      126.17    177.24 o
  -7  11  11      174.15       46.56    175.74 o
  -5  11  11      398.04      675.93    183.25 o
  -3  11  11       50.91       57.08    163.73 o
  -1  11  11      177.90       88.62    187.76 o
 -36   0  12        0.23       76.61    337.97 o
 -34   0  12     2881.46     3188.90    404.06 o
 -32   0  12      401.90      461.14    216.30 o
 -30   0  12      968.33     1126.56    168.23 o
 -28   0  12      247.96      243.34    120.17 o
 -26   0  12      426.59      542.25    157.72 o
 -24   0  12     4665.86     4695.48    180.25 o
 -22   0  12     9569.12     9805.54    249.34 o
 -20   0  12    14804.07    16396.63    374.02 o
 -18   0  12    32396.70    32715.16    736.02 o
 -16   0  12    10443.18     9072.52    190.76 o
 -14   0  12    15224.73    15480.37    330.46 o
 -12   0  12     6015.16     5967.74    166.73 o
 -10   0  12    47071.13    50867.72   1031.92 o
  -8   0  12    23203.51    26386.92    500.19 o
  -6   0  12    48194.92    49864.33    923.78 o
  -4   0  12     2462.76     2932.05     84.12 o
  -2   0  12    49283.61    52755.83   1132.56 o
   0   0  12    29485.47    29011.05    629.37 o
   2   0  12     1156.35     1007.89    121.67 o
   4   0  12     2316.58     2069.86    147.20 o
   6   0  12    15429.79    16214.88    495.68 o
   8   0  12     4052.60     3501.33    204.28 o
  10   0  12        0.67       69.10    123.17 o
  12   0  12      208.90       79.61    130.68 o
  14   0  12     2159.40     2781.84    259.86 o
  16   0  12     2118.07     2313.19    279.39 o
  18   0  12      605.40      363.50    307.93 o
 -35   1  12       41.26      -72.10    169.73 o
 -33   1  12      185.69      270.37    187.76 o
 -31   1  12      380.54      319.94    144.20 o
 -29   1  12     3046.16     2978.61    178.75 o
 -27   1  12        2.68       61.59     84.12 o
 -25   1  12    15060.08    15343.68    271.88 o
 -23   1  12      127.66      123.17     46.56 o
 -21   1  12    11003.46    11720.68    190.76 o
 -19   1  12       89.65      100.64     40.56 o
 -17   1  12     2165.09     2029.30     57.08 o
 -15   1  12      796.70      806.61     58.58 o
 -13   1  12     1099.50     1012.40     60.08 o
 -11   1  12    14315.08    14120.99    219.30 o
  -9   1  12      819.74      950.81     36.05 o
  -7   1  12       86.69      138.19     22.53 o
  -5   1  12      611.25      665.42     42.06 o
  -3   1  12     8553.05     8916.31    156.22 o
  -1   1  12     1159.29     1339.85     67.59 o
   1   1  12      733.17      597.83     49.57 o
   3   1  12       11.13       22.53     46.56 o
   5   1  12     2943.79     3239.97    138.19 o
   7   1  12      370.05      507.70     91.63 o
   9   1  12       92.26       72.10     88.62 o
  11   1  12       11.17       34.55     79.61 o
  13   1  12       40.71      -61.59    112.66 o
  15   1  12       49.59       99.14    160.72 o
  17   1  12      145.74       60.08    165.23 o
 -34   2  12      886.83     1060.46    214.80 o
 -32   2  12      159.52       85.62    156.22 o
 -30   2  12     2167.18     2379.28    190.76 o
 -28   2  12        1.82        7.51    106.65 o
 -26   2  12      118.03      174.24     85.62 o
 -24   2  12     1799.27     1701.85     94.63 o
 -22   2  12     7390.72     7399.21    154.71 o
 -20   2  12     1101.64     1155.09     54.07 o
 -18   2  12    16216.73    16178.83    223.81 o
 -16   2  12       25.66       13.52     33.05 o
 -14   2  12    18952.40    19860.41    285.39 o
 -12   2  12    12728.81    13952.76    223.81 o
 -10   2  12    16638.20    17090.59    265.87 o
  -8   2  12     6714.09     7544.91    129.18 o
  -6   2  12    42956.73    45126.79    633.88 o
  -4   2  12      175.46      300.41     48.07 o
  -2   2  12     2627.62     2485.93     72.10 o
   0   2  12     6389.48     6739.80    136.69 o
   2   2  12     1098.11     1143.08     64.59 o
   4   2  12     8727.15     8785.63    189.26 o
   6   2  12     2183.96     1954.20    106.65 o
   8   2  12     2957.38     2900.50    133.68 o
  10   2  12      483.09      459.63    106.65 o
  12   2  12     2347.14     2612.11    175.74 o
  14   2  12     2329.34     2298.17    174.24 o
  16   2  12     3138.72     3402.20    211.79 o
 -35   3  12      123.05     -157.72    217.80 o
 -33   3  12       14.53     -136.69    229.82 o
 -31   3  12      203.67      220.80    160.72 o
 -29   3  12      427.75      362.00    114.16 o
 -27   3  12       64.10       82.61     97.63 o
 -25   3  12     1422.68     1213.68    105.15 o
 -23   3  12       95.78       90.12     75.10 o
 -21   3  12      110.26       97.63     69.10 o
 -19   3  12     1309.29     1269.25     66.09 o
 -17   3  12     6030.60     6069.88    117.16 o
 -15   3  12     1854.80     1707.86     67.59 o
 -13   3  12     3070.29     3355.63     87.12 o
 -11   3  12       17.62      -21.03     39.05 o
  -9   3  12      203.35      151.71     61.59 o
  -7   3  12     5286.25     5457.03    127.68 o
  -5   3  12      978.74     1006.39     55.58 o
  -3   3  12        0.65       42.06     45.06 o
  -1   3  12     5881.08     6114.94    130.68 o
   1   3  12     8403.28     8787.13    154.71 o
   3   3  12      480.37      533.24     57.08 o
   5   3  12        2.02        9.01     55.58 o
   7   3  12     1266.83     1261.74    108.15 o
   9   3  12      385.82      438.61    127.68 o
  11   3  12      107.97       48.07    120.17 o
  13   3  12      321.47      307.93    147.20 o
  15   3  12       37.07       79.61    127.68 o
  17   3  12      451.29      632.37    172.74 o
 -34   4  12     1572.46     1586.19    223.81 o
 -32   4  12     1577.55     1754.42    195.27 o
 -30   4  12      111.77      193.77    163.73 o
 -28   4  12      606.36      644.39    109.65 o
 -26   4  12     3249.70     3236.97    145.70 o
 -24   4  12       48.26      142.70    100.64 o
 -22   4  12      153.15       66.09     93.13 o
 -20   4  12      764.37      809.62     90.12 o
 -18   4  12     4685.82     4539.27    117.16 o
 -16   4  12      293.19      211.79     60.08 o
 -14   4  12    13939.08    14326.78    259.86 o
 -12   4  12       98.15      210.29     69.10 o
 -10   4  12    10186.52    10242.64    241.83 o
  -8   4  12      204.40      297.41     66.09 o
  -6   4  12     9438.23     9234.75    174.24 o
  -4   4  12     1157.21     1194.15     64.59 o
  -2   4  12     6439.08     6531.02    130.68 o
   0   4  12      973.02     1231.70     70.60 o
   2   4  12     1086.50      859.19     69.10 o
   4   4  12     3970.89     3800.25    120.17 o
   6   4  12     5024.19     4512.23    142.70 o
   8   4  12     2127.76     2583.57    145.70 o
  10   4  12     1254.76     1158.10    138.19 o
  12   4  12     5995.92     6612.13    237.33 o
  14   4  12      561.43      539.24    162.22 o
  16   4  12     4946.25     5602.73    240.33 o
 -33   5  12      146.93      271.88    223.81 o
 -31   5  12        0.70       61.59    189.26 o
 -29   5  12       85.07      -42.06    142.70 o
 -27   5  12     1290.82     1437.48    135.19 o
 -25   5  12       93.91      102.14    106.65 o
 -23   5  12      177.67      112.66     88.62 o
 -21   5  12      402.53      271.88     93.13 o
 -19   5  12      748.95      827.64    114.16 o
 -17   5  12      579.32      591.82     91.63 o
 -15   5  12     2193.62     2305.68    114.16 o
 -13   5  12     2842.47     2823.90    123.17 o
 -11   5  12      828.75      856.18     88.62 o
  -9   5  12      949.75      803.61     85.62 o
  -7   5  12      548.83      485.17     54.07 o
  -5   5  12     1477.57     1490.06     81.11 o
  -3   5  12     2041.84     2026.30     79.61 o
  -1   5  12     2373.02     2415.33     88.62 o
   1   5  12     2277.13     2232.08     93.13 o
   3   5  12     4813.19     4751.06    147.20 o
   5   5  12      456.58      389.04     76.61 o
   7   5  12      455.21      393.54     93.13 o
   9   5  12      322.54      375.52    100.64 o
  11   5  12      728.68      521.22    133.68 o
  13   5  12      533.89      486.67    163.73 o
  15   5  12      977.51      793.09    150.21 o
 -32   6  12      120.29      144.20    231.32 o
 -30   6  12     1405.94     1604.21    241.83 o
 -28   6  12      959.27      824.64    147.20 o
 -26   6  12     1486.02     1697.34    157.72 o
 -24   6  12      546.16      365.00    141.19 o
 -22   6  12      842.35      818.63    123.17 o
 -20   6  12      571.58      608.34    130.68 o
 -18   6  12      900.26      555.77    138.19 o
 -16   6  12      541.10      477.66    114.16 o
 -14   6  12     4003.62     3900.89    148.71 o
 -12   6  12      545.27      458.13     87.12 o
 -10   6  12    26586.77    27016.29    569.29 o
  -8   6  12    12325.33    12669.99    252.35 o
  -6   6  12     9455.30     9057.50    235.83 o
  -4   6  12     2687.75     2741.28    100.64 o
  -2   6  12     3589.49     3230.96    105.15 o
   0   6  12        5.02      -12.02     57.08 o
   2   6  12     8952.09     9213.72    186.26 o
   4   6  12     1418.57     1300.80    108.15 o
   6   6  12        6.66       46.56     97.63 o
   8   6  12     3059.70     2990.63    162.22 o
  10   6  12       22.85       57.08    117.16 o
  12   6  12     3430.46     3342.11    213.29 o
  14   6  12       86.25      151.71    177.24 o
 -29   7  12      235.80      108.15    183.25 o
 -27   7  12     1035.16      866.70    162.22 o
 -25   7  12      267.93      256.85    160.72 o
 -23   7  12     1532.15     2009.77    184.76 o
 -21   7  12      286.78      129.18    123.17 o
 -19   7  12     5272.09     5258.76    237.33 o
 -17   7  12      998.68     1006.39    141.19 o
 -15   7  12        1.98       54.07    112.66 o
 -13   7  12     5459.91     5563.68    184.76 o
 -11   7  12    19050.21    20497.29    435.60 o
  -9   7  12        3.43      -75.10     75.10 o
  -7   7  12      272.12      306.42     90.12 o
  -5   7  12      973.74     1031.92    115.66 o
  -3   7  12      720.63      733.01     94.63 o
  -1   7  12     3488.75     3812.26    136.69 o
   1   7  12      725.80      686.45     79.61 o
   3   7  12      840.28      880.22    126.17 o
   5   7  12      160.98      192.27    111.15 o
   7   7  12     2136.15     1927.16    135.19 o
   9   7  12      885.80      952.31    135.19 o
  11   7  12     2142.75     1937.67    165.23 o
 -28   8  12      121.03      383.03    181.75 o
 -26   8  12     4888.75     5013.92    297.41 o
 -24   8  12        8.07     -111.15    166.73 o
 -22   8  12      204.25      310.93    154.71 o
 -20   8  12       48.18      121.67    162.22 o
 -18   8  12     1569.99     1613.23    163.73 o
 -16   8  12       20.42       84.12    129.18 o
 -14   8  12     5593.23     6217.08    252.35 o
 -12   8  12       77.08       39.05     78.11 o
 -10   8  12    16934.07    17482.63    450.62 o
  -8   8  12      624.20      573.79    105.15 o
  -6   8  12     1907.57     1721.38    126.17 o
  -4   8  12      702.01      527.23    105.15 o
  -2   8  12     5289.00     4752.56    168.23 o
   0   8  12     2191.18     2059.34    121.67 o
   2   8  12      742.65      635.38    118.66 o
   4   8  12     2312.44     2319.20    210.29 o
   6   8  12      219.52      108.15    154.71 o
   8   8  12     3395.55     3313.57    181.75 o
  10   8  12      132.16       91.63    145.70 o
 -25   9  12       83.78     -153.21    190.76 o
 -23   9  12      729.01      690.95    181.75 o
 -21   9  12       72.97       85.62    165.23 o
 -19   9  12     3223.79     3412.71    249.34 o
 -17   9  12      317.12      352.99    144.20 o
 -15   9  12     2079.20     2149.47    199.78 o
 -13   9  12      179.48      157.72     99.14 o
 -11   9  12     2994.02     2856.94    193.77 o
  -9   9  12     4119.40     4139.71    207.29 o
  -7   9  12     4998.61     5300.82    210.29 o
  -5   9  12     1931.55     1861.07    151.71 o
  -3   9  12      206.57      289.90    115.66 o
  -1   9  12      656.07      763.05    132.18 o
   1   9  12      155.17      162.22    114.16 o
   3   9  12     1871.36     2409.33    223.81 o
   5   9  12       67.07        0.00    187.76 o
   7   9  12     3281.88     3496.83    273.38 o
 -22  10  12      638.34      516.71    198.27 o
 -20  10  12     1110.69     1123.55    225.31 o
 -18  10  12     1236.05      967.34    195.27 o
 -16  10  12      109.32       33.05    139.69 o
 -14  10  12     4439.69     4301.94    246.34 o
 -12  10  12      817.43     1025.92    180.25 o
 -10  10  12     1515.37     1362.38    187.76 o
  -8  10  12     3598.72     3890.37    204.28 o
  -6  10  12     2663.72     2784.84    187.76 o
  -4  10  12     1419.78     1216.68    148.71 o
  -2  10  12     2258.10     2266.63    180.25 o
   0  10  12     1373.64     1559.15    192.27 o
   2  10  12        0.48      -12.02    213.29 o
   4  10  12     3637.53     3815.27    256.85 o
 -15  11  12     2325.47     2199.04    280.89 o
 -13  11  12     1029.60     1069.48    259.86 o
 -11  11  12      367.23      543.75    217.80 o
  -9  11  12     2146.52     2167.49    238.83 o
  -7  11  12        0.29      -94.63    166.73 o
  -5  11  12     1754.42     1779.96    228.32 o
  -3  11  12     1052.18      947.81    169.73 o
 -35   1  13     2556.79     2603.09    228.32 o
 -33   1  13       10.21        3.00    145.70 o
 -31   1  13     1148.81     1119.04    165.23 o
 -29   1  13      183.83      286.90     99.14 o
 -27   1  13    11349.79    11271.56    253.85 o
 -25   1  13     2113.76     2014.28    105.15 o
 -23   1  13    11834.46    11426.27    219.30 o
 -21   1  13       82.19      141.19     57.08 o
 -19   1  13     1786.39     1518.60     63.09 o
 -17   1  13     5498.49     6346.26    144.20 o
 -15   1  13       19.00      -24.03     37.55 o
 -13   1  13     9442.59     9889.65    175.74 o
 -11   1  13     2378.37     2574.55     73.60 o
  -9   1  13      738.21      509.20     28.54 o
  -7   1  13     2080.76     2029.30     49.57 o
  -5   1  13     3179.65     2923.04     78.11 o
  -3   1  13     8075.35     8196.82    148.71 o
  -1   1  13     8002.63     8078.15    168.23 o
   1   1  13     9909.74     9054.50    195.27 o
   3   1  13    54033.63    55596.25   1070.98 o
   5   1  13       41.37       63.09     88.62 o
   7   1  13    10058.24     9883.64    226.81 o
   9   1  13     1979.70     1718.37    127.68 o
  11   1  13     6310.92     6322.23    178.75 o
  13   1  13     3877.02     4401.08    186.26 o
  15   1  13     1395.94     1407.44    192.27 o
 -36   2  13      505.72      404.06    225.31 o
 -34   2  13        1.57       76.61    178.75 o
 -32   2  13     1697.16     1631.25    201.28 o
 -30   2  13      417.47      274.88    138.19 o
 -28   2  13        0.25      -61.59    117.16 o
 -26   2  13     1783.94     1850.55    133.68 o
 -24   2  13     1052.07     1064.97    118.66 o
 -22   2  13      818.96      986.86     64.59 o
 -20   2  13        0.21        7.51     46.56 o
 -18   2  13       49.48       -1.50     42.06 o
 -16   2  13     1822.19     1773.95     69.10 o
 -14   2  13     1656.15     1701.85     67.59 o
 -12   2  13     2105.56     2223.07     78.11 o
 -10   2  13      276.24      235.83     39.05 o
  -8   2  13     2216.07     2706.74     67.59 o
  -6   2  13     4181.68     4585.83    106.65 o
  -4   2  13      211.30      117.16     37.55 o
  -2   2  13      123.73      130.68     43.56 o
   0   2  13       32.31       39.05     43.56 o
   2   2  13      571.71      668.42     58.58 o
   4   2  13     4288.65     4190.79    157.72 o
   6   2  13      177.36       73.60     76.61 o
   8   2  13      226.66      261.36     97.63 o
  10   2  13      644.64      829.14    136.69 o
  12   2  13       64.63       99.14    127.68 o
  14   2  13      177.58     -102.14    163.73 o
  16   2  13      242.19      169.73    165.23 o
 -35   3  13     1443.12     1755.92    228.32 o
 -33   3  13      358.22      310.93    165.23 o
 -31   3  13     1381.51     1467.53    201.28 o
 -29   3  13     1355.41     1719.87    151.71 o
 -27   3  13      210.77      196.77     99.14 o
 -25   3  13      180.41       36.05     90.12 o
 -23   3  13     3565.33     3197.91    133.68 o
 -21   3  13      666.42      614.35     88.62 o
 -19   3  13      806.65      605.34     67.59 o
 -17   3  13      516.83      542.25     51.07 o
 -15   3  13      175.08      147.20     46.56 o
 -13   3  13    22895.30    23714.74    359.00 o
 -11   3  13        0.05       10.51     40.56 o
  -9   3  13     3162.68     2229.08    102.14 o
  -7   3  13     1047.34     1132.56     63.09 o
  -5   3  13    26567.30    27378.29    404.06 o
  -3   3  13    28973.85    30694.87    458.13 o
  -1   3  13    39093.33    40456.84    576.80 o
   1   3  13    11015.49    10299.72    174.24 o
   3   3  13     2732.75     2917.03    106.65 o
   5   3  13    15172.29    15432.30    316.94 o
   7   3  13     7927.84     7983.52    207.29 o
   9   3  13     1114.38     1111.53    141.19 o
  11   3  13     2203.60     2616.61    172.74 o
  13   3  13       36.23      -70.60    154.71 o
  15   3  13     1516.64     1548.64    165.23 o
 -34   4  13      243.90      106.65    174.24 o
 -32   4  13      517.79      528.73    231.32 o
 -30   4  13      623.52      896.74    154.71 o
 -28   4  13      202.85      190.76    132.18 o
 -26   4  13      312.61      201.28    127.68 o
 -24   4  13      524.43      503.19    106.65 o
 -22   4  13      230.69      201.28    100.64 o
 -20   4  13      164.13      147.20     75.10 o
 -18   4  13     6841.39     7017.69    168.23 o
 -16   4  13      217.21      195.27     70.60 o
 -14   4  13      244.83      235.83     61.59 o
 -12   4  13      404.55      407.06     78.11 o
 -10   4  13     4278.86     4932.81    150.21 o
  -8   4  13     3896.23     4078.13    117.16 o
  -6   4  13     6840.87     7212.96    148.71 o
  -4   4  13    16245.23    17141.66    255.35 o
  -2   4  13     4322.17     4521.24    112.66 o
   0   4  13     1567.60     1108.53     72.10 o
   2   4  13       42.66        7.51     63.09 o
   4   4  13      294.42      279.39     79.61 o
   6   4  13     2477.91     2595.58    123.17 o
   8   4  13      340.95      498.69    117.16 o
  10   4  13      850.07      845.67    138.19 o
  12   4  13      760.81      824.64    142.70 o
  14   4  13      134.51      181.75    139.69 o
 -33   5  13       17.73       96.13    196.77 o
 -31   5  13     3102.61     3663.56    258.36 o
 -29   5  13      169.25      115.66    138.19 o
 -27   5  13     2358.28     2146.46    165.23 o
 -25   5  13     4709.34     4752.56    168.23 o
 -23   5  13      945.67      722.50    103.64 o
 -21   5  13      104.07      178.75     82.61 o
 -19   5  13     3515.12     3230.96    147.20 o
 -17   5  13      767.81      847.17     93.13 o
 -15   5  13     5411.46     5472.05    166.73 o
 -13   5  13     1759.68     1602.71    103.64 o
 -11   5  13        0.49      111.15     79.61 o
  -9   5  13    14582.04    14766.88    316.94 o
  -7   5  13     9206.47     9659.83    184.76 o
  -5   5  13    24739.47    26364.39    444.61 o
  -3   5  13       45.05      153.21     60.08 o
  -1   5  13     6634.68     7262.52    153.21 o
   1   5  13     7575.27     7768.72    162.22 o
   3   5  13     5480.56     6080.39    159.22 o
   5   5  13     2773.83     2409.33    114.16 o
   7   5  13     2390.52     2014.28    126.17 o
   9   5  13     1161.54     1303.80    150.21 o
  11   5  13     2241.92     2203.54    174.24 o
  13   5  13      521.82      566.28    166.73 o
 -32   6  13     1090.67     1260.24    285.39 o
 -30   6  13     3103.03     3288.04    255.35 o
 -28   6  13      493.87      467.14    190.76 o
 -26   6  13      285.28      328.95    153.21 o
 -24   6  13     1569.09     1441.99    162.22 o
 -22   6  13     4642.30     4286.92    208.79 o
 -20   6  13       14.08      -91.63    120.17 o
 -18   6  13       20.47       63.09    108.15 o
 -16   6  13      730.16      739.02    135.19 o
 -14   6  13     2275.54     2505.46    133.68 o
 -12   6  13     5063.81     4979.37    169.73 o
 -10   6  13     6235.03     6467.93    193.77 o
  -8   6  13        2.91      -25.54     84.12 o
  -6   6  13     4261.54     4393.56    166.73 o
  -4   6  13      483.62      387.53     69.10 o
  -2   6  13      590.78      506.20     72.10 o
   0   6  13        1.96       18.02     63.09 o
   2   6  13        2.32      103.64     82.61 o
   4   6  13      585.81      635.38    127.68 o
   6   6  13        5.86       37.55    109.65 o
   8   6  13     1528.78     1671.81    142.70 o
  10   6  13       54.17      208.79    139.69 o
  12   6  13     1758.22     2298.17    217.80 o
 -29   7  13      574.86      569.29    196.77 o
 -27   7  13     1494.14     1249.73    202.78 o
 -25   7  13      266.84      184.76    154.71 o
 -23   7  13     2805.17     2568.55    190.76 o
 -21   7  13     5133.30     5610.24    271.88 o
 -19   7  13     5491.07     5500.59    238.83 o
 -17   7  13       60.73      144.20    120.17 o
 -15   7  13     4536.94     4662.44    228.32 o
 -13   7  13       22.07       72.10     90.12 o
 -11   7  13     2666.24     2760.81    142.70 o
  -9   7  13    14480.54    15167.94    346.98 o
  -7   7  13       44.61       12.02     85.62 o
  -5   7  13     3804.69     4039.08    165.23 o
  -3   7  13       53.16      -15.02     82.61 o
  -1   7  13     6528.57     6568.57    172.74 o
   1   7  13      248.28      247.84     81.11 o
   3   7  13     1866.83     1493.06    135.19 o
   5   7  13     2666.85     2621.12    163.73 o
   7   7  13     2971.16     2858.45    165.23 o
   9   7  13     1291.93     1386.41    148.71 o
 -28   8  13     2557.99     3091.27    283.89 o
 -26   8  13     1729.69     1631.25    213.29 o
 -24   8  13     3079.27     3277.52    235.83 o
 -22   8  13       44.23        4.51    138.19 o
 -20   8  13      204.48      389.04    142.70 o
 -18   8  13     1199.77     1030.42    175.74 o
 -16   8  13      933.23      959.82    171.24 o
 -14   8  13     3148.85     3268.51    214.80 o
 -12   8  13     2275.84     2265.13    136.69 o
 -10   8  13     3473.31     3543.39    174.24 o
  -8   8  13      923.23      905.75    121.67 o
  -6   8  13     3142.66     3143.84    171.24 o
  -4   8  13     1006.64     1052.95    133.68 o
  -2   8  13     1279.67     1417.96    117.16 o
   0   8  13      442.60      563.28    102.14 o
   2   8  13        1.23       61.59    117.16 o
   4   8  13     2487.77     2864.45    229.82 o
   6   8  13      386.09      375.52    172.74 o
   8   8  13       21.64       -7.51    141.19 o
 -25   9  13     2460.32     2622.62    288.40 o
 -23   9  13      852.69      841.16    216.30 o
 -21   9  13      276.26      273.38    195.27 o
 -19   9  13     2889.75     2819.39    214.80 o
 -17   9  13     2018.81     1933.17    204.28 o
 -15   9  13      403.52      437.10    165.23 o
 -13   9  13      715.76      733.01    166.73 o
 -11   9  13       68.29       34.55    111.15 o
  -9   9  13     3774.61     4331.98    192.27 o
  -7   9  13      325.36      184.76    108.15 o
  -5   9  13     9195.15     9481.09    280.89 o
  -3   9  13       40.87      147.20    118.66 o
  -1   9  13     3568.13     3379.67    193.77 o
   1   9  13       79.38       43.56    159.22 o
   3   9  13     1676.26     1755.92    189.26 o
   5   9  13     2008.30     2114.92    219.30 o
 -22  10  13     1638.54     1342.85    204.28 o
 -20  10  13      753.33      899.74    235.83 o
 -18  10  13     3169.61     3185.90    249.34 o
 -16  10  13      141.00       25.54    198.27 o
 -14  10  13      857.90      887.73    216.30 o
 -12  10  13        8.37      135.19    172.74 o
 -10  10  13     1397.60     1243.72    187.76 o
  -8  10  13      514.21      380.02    138.19 o
  -6  10  13     2651.47     2813.38    181.75 o
  -4  10  13      417.16      319.94    136.69 o
  -2  10  13     2397.72     2469.41    175.74 o
   0  10  13       90.15      -52.57    186.26 o
   2  10  13     2604.96     2619.62    267.37 o
 -15  11  13     2207.96     2161.48    226.81 o
 -13  11  13     1367.29     1410.45    256.85 o
 -11  11  13     1322.22     1655.28    241.83 o
  -9  11  13     3772.89     4048.09    244.84 o
  -7  11  13       61.98       90.12    154.71 o
  -5  11  13     3806.90     4066.11    289.90 o
 -36   0  14       69.02      322.95    330.46 o
 -34   0  14     1236.14     1605.72    348.48 o
 -32   0  14     2161.46     2454.39    441.61 o
 -30   0  14     2805.08     2723.26    174.24 o
 -28   0  14      399.30      399.55    126.17 o
 -26   0  14     3584.73     3746.17    201.28 o
 -24   0  14        1.61       33.05    135.19 o
 -22   0  14      133.82      252.35     70.60 o
 -20   0  14     3934.03     3749.18    144.20 o
 -18   0  14     5171.64     5583.21    178.75 o
 -16   0  14    20435.11    21123.66    477.66 o
 -14   0  14    21817.04    25129.69    545.25 o
 -12   0  14     5215.52     5329.36    157.72 o
 -10   0  14    15895.82    16357.58    328.95 o
  -8   0  14     3289.22     3837.80    106.65 o
  -6   0  14    29884.46    32500.36    624.86 o
  -4   0  14     1691.82     1922.65    126.17 o
  -2   0  14     6154.44     6708.26    259.86 o
   0   0  14    12325.94    11961.01    363.50 o
   2   0  14     1611.45     2259.12    169.73 o
   4   0  14     4055.21     3962.47    208.79 o
   6   0  14     4965.02     5108.55    256.85 o
   8   0  14       72.13      -12.02    174.24 o
  10   0  14     2357.56     2334.22    171.24 o
  12   0  14     7601.42     8691.00    331.96 o
  14   0  14       12.10      163.73    235.83 o
 -35   1  14        4.07      -57.08    199.78 o
 -33   1  14       91.48      141.19    156.22 o
 -31   1  14        0.32       66.09    133.68 o
 -29   1  14     1041.34      991.37    121.67 o
 -27   1  14     1789.68     1761.93    112.66 o
 -25   1  14      982.88      917.77     85.62 o
 -23   1  14     1851.37     1728.89     88.62 o
 -21   1  14      132.52      186.26     55.58 o
 -19   1  14      834.30      877.21     66.09 o
 -17   1  14      209.78      205.78     51.07 o
 -15   1  14     6744.62     7113.82    138.19 o
 -13   1  14     2634.78     3029.68     78.11 o
 -11   1  14     1098.67     1216.68     48.07 o
  -9   1  14      375.04      408.56     30.04 o
  -7   1  14      978.63      904.25     37.55 o
  -5   1  14     5281.18     6400.34    126.17 o
  -3   1  14      476.66      426.59     51.07 o
  -1   1  14      193.68      192.27     64.59 o
   1   1  14       15.55       10.51     60.08 o
   3   1  14       61.00       45.06     76.61 o
   5   1  14        4.54      153.21    102.14 o
   7   1  14       40.94       54.07     91.63 o
   9   1  14        0.05      -34.55     90.12 o
  11   1  14        0.24      -66.09    112.66 o
  13   1  14       40.51      -55.58    115.66 o
  15   1  14        1.85        4.51    142.70 o
 -36   2  14        3.69      105.15    220.80 o
 -34   2  14      325.32      485.17    196.77 o
 -32   2  14      279.25      300.41    165.23 o
 -30   2  14     7335.67     7435.26    246.34 o
 -28   2  14     1420.30     1575.68    136.69 o
 -26   2  14     1637.42     1679.32    132.18 o
 -24   2  14     1443.37     1559.15    120.17 o
 -22   2  14     4624.34     4675.95    121.67 o
 -20   2  14    11514.51    12219.37    220.80 o
 -18   2  14      370.77      337.97     49.57 o
 -16   2  14    14158.13    14537.07    243.34 o
 -14   2  14    10118.31    10449.92    196.77 o
 -12   2  14     3249.24     3324.09     90.12 o
 -10   2  14    27878.25    30011.43    494.18 o
  -8   2  14     2021.06     2367.27     75.10 o
  -6   2  14    14100.43    14122.50    229.82 o
  -4   2  14     2383.42     2062.35     69.10 o
  -2   2  14     6055.53     5985.76    129.18 o
   0   2  14      273.15      229.82     55.58 o
   2   2  14     1716.79     1731.89    102.14 o
   4   2  14     1228.48      917.77     96.13 o
   6   2  14      451.32      471.65     82.61 o
   8   2  14      535.14      449.12    102.14 o
  10   2  14        0.35       75.10    126.17 o
  12   2  14     2951.49     3390.18    180.25 o
  14   2  14       24.89      -18.02    144.20 o
 -35   3  14     1352.68     1432.98    228.32 o
 -33   3  14        4.31      -48.07    171.24 o
 -31   3  14     1516.41     1228.70    147.20 o
 -29   3  14       70.61       87.12    120.17 o
 -27   3  14      768.77      827.64    114.16 o
 -25   3  14       95.06       57.08     94.63 o
 -23   3  14     1660.69     1505.08    136.69 o
 -21   3  14      687.79      603.83     73.60 o
 -19   3  14       59.76        6.01     60.08 o
 -17   3  14      938.16      851.68     63.09 o
 -15   3  14      507.68      470.15     51.07 o
 -13   3  14      484.46      488.17     58.58 o
 -11   3  14      541.90      555.77     55.58 o
  -9   3  14      769.07      893.73     58.58 o
  -7   3  14     2484.96     2721.76     87.12 o
  -5   3  14     1431.43     1784.46     75.10 o
  -3   3  14      226.33      139.69     52.57 o
  -1   3  14     5003.15     5224.21    120.17 o
   1   3  14     1555.21     1347.36     69.10 o
   3   3  14      368.31      362.00     84.12 o
   5   3  14     1475.35     1622.24    111.15 o
   7   3  14      222.89      264.36     99.14 o
   9   3  14       23.68      129.18    129.18 o
  11   3  14        1.72      -46.56    141.19 o
  13   3  14      641.76      633.88    156.22 o
 -34   4  14     1676.64     1781.46    246.34 o
 -32   4  14      233.10      183.25    159.22 o
 -30   4  14     1064.37     1064.97    148.71 o
 -28   4  14      144.23       88.62    120.17 o
 -26   4  14     8744.65     9366.93    268.87 o
 -24   4  14     6114.20     7004.17    225.31 o
 -22   4  14     3610.70     3456.27    165.23 o
 -20   4  14     5163.54     5640.29    178.75 o
 -18   4  14    10715.28    11351.17    229.82 o
 -16   4  14     7899.93     8339.51    184.76 o
 -14   4  14     2419.18     1945.19    106.65 o
 -12   4  14     1223.95     1231.70     94.63 o
 -10   4  14    17877.21    17813.09    355.99 o
  -8   4  14     3865.06     3893.37    117.16 o
  -6   4  14    14394.88    15496.89    265.87 o
  -4   4  14     4247.85     3921.91    105.15 o
  -2   4  14    10228.05    10965.14    196.77 o
   0   4  14     2753.14     2742.79     99.14 o
   2   4  14     3911.44     3863.33    126.17 o
   4   4  14       10.03       22.53     85.62 o
   6   4  14      197.16      111.15     87.12 o
   8   4  14       24.89       79.61    135.19 o
  10   4  14      147.08       22.53    141.19 o
  12   4  14      487.37      477.66    157.72 o
 -33   5  14       20.60       15.02    181.75 o
 -31   5  14      121.70      168.23    168.23 o
 -29   5  14      760.73      731.51    172.74 o
 -27   5  14      914.26      959.82    148.71 o
 -25   5  14      718.69      611.34    124.67 o
 -23   5  14     4769.42     4773.59    186.26 o
 -21   5  14      212.86      118.66    103.64 o
 -19   5  14      888.38      856.18    108.15 o
 -17   5  14     3901.17     4045.08    154.71 o
 -15   5  14      255.87      360.50     91.63 o
 -13   5  14      303.09      283.89     81.11 o
 -11   5  14     1060.47      965.83     96.13 o
  -9   5  14     1149.27     1033.43    106.65 o
  -7   5  14     1387.17     1396.93     79.61 o
  -5   5  14      178.92      213.29     64.59 o
  -3   5  14     1802.14     1976.73     84.12 o
  -1   5  14     4557.16     4141.22    112.66 o
   1   5  14       80.44      142.70     69.10 o
   3   5  14      108.66       34.55     81.11 o
   5   5  14        2.50       96.13    108.15 o
   7   5  14       14.49       46.56    126.17 o
   9   5  14      107.28       -7.51    177.24 o
  11   5  14       70.34      -21.03    148.71 o
 -32   6  14      677.63      530.23    234.32 o
 -30   6  14      424.49      343.97    187.76 o
 -28   6  14       85.48      226.81    193.77 o
 -26   6  14     1004.44     1089.00    181.75 o
 -24   6  14      292.75      396.55    145.70 o
 -22   6  14     9032.93     9616.27    331.96 o
 -20   6  14     1732.90     2071.36    168.23 o
 -18   6  14    13271.96    14017.35    378.52 o
 -16   6  14      149.75      174.24     97.63 o
 -14   6  14     2993.54     3167.87    139.69 o
 -12   6  14     2289.77     2197.53    132.18 o
 -10   6  14     8680.16     8627.91    232.82 o
  -8   6  14     4259.02     4739.04    178.75 o
  -6   6  14     4169.57     4106.67    144.20 o
  -4   6  14     7047.82     7197.94    169.73 o
  -2   6  14     7338.65     7771.73    168.23 o
   0   6  14       24.90       37.55     69.10 o
   2   6  14      580.12      461.14    103.64 o
   4   6  14      269.07      136.69    100.64 o
   6   6  14        3.69       42.06    109.65 o
   8   6  14      747.15      826.14    156.22 o
  10   6  14      705.29      862.19    166.73 o
 -29   7  14      221.25      177.24    193.77 o
 -27   7  14     3366.23     3334.60    264.36 o
 -25   7  14      174.94      214.80    205.78 o
 -23   7  14       58.06      -31.54    166.73 o
 -21   7  14      118.10      211.79    142.70 o
 -19   7  14     4888.57     4797.62    240.33 o
 -17   7  14     1357.61     1243.72    157.72 o
 -15   7  14      920.78     1099.52    117.16 o
 -13   7  14      640.94      476.16    102.14 o
 -11   7  14      396.43      244.84     97.63 o
  -9   7  14     4775.64     5123.57    186.26 o
  -7   7  14      289.91      250.85    105.15 o
  -5   7  14      195.38       31.54    109.65 o
  -3   7  14       67.00      136.69     87.12 o
  -1   7  14       30.42      -45.06     88.62 o
   1   7  14     1066.22      947.81    109.65 o
   3   7  14      393.71      213.29    115.66 o
   5   7  14      378.52      455.13    126.17 o
   7   7  14      570.85      653.40    142.70 o
   9   7  14       63.71      108.15    156.22 o
 -28   8  14      232.79      231.32    213.29 o
 -26   8  14     1181.75     1297.79    213.29 o
 -24   8  14     1639.82     1704.85    193.77 o
 -22   8  14     1232.40     1174.62    201.28 o
 -20   8  14      401.75      530.23    177.24 o
 -18   8  14     1063.80     1111.53    153.21 o
 -16   8  14      111.06      144.20    126.17 o
 -14   8  14     6745.66     6859.97    267.37 o
 -12   8  14     4153.63     4309.45    183.25 o
 -10   8  14      288.58      270.37    118.66 o
  -8   8  14     2996.84     3457.77    196.77 o
  -6   8  14     1187.95      880.22    132.18 o
  -4   8  14      594.92      621.86    132.18 o
  -2   8  14      223.40      268.87     99.14 o
   0   8  14        0.39        1.50    121.67 o
   2   8  14      223.75      232.82    169.73 o
   4   8  14       57.19      154.71    148.71 o
   6   8  14        4.06      -58.58    154.71 o
 -25   9  14       72.32       57.08    216.30 o
 -23   9  14     1345.75     1212.17    192.27 o
 -21   9  14      244.30      258.36    177.24 o
 -19   9  14      175.27       24.03    192.27 o
 -17   9  14        5.96      -82.61    157.72 o
 -15   9  14     3114.39     3498.33    232.82 o
 -13   9  14     1482.21     1707.86    178.75 o
 -11   9  14      242.73      118.66    109.65 o
  -9   9  14      665.47      644.39    139.69 o
  -7   9  14       86.47        1.50    132.18 o
  -5   9  14      144.59      -48.07    141.19 o
  -3   9  14       88.98       -9.01    114.16 o
  -1   9  14     1526.18     1384.91    163.73 o
   1   9  14      136.14       99.14    126.17 o
   3   9  14     1017.80     1428.47    199.78 o
 -20  10  14        1.19       -9.01    186.26 o
 -18  10  14     1103.23     1131.06    208.79 o
 -16  10  14     1266.58     1125.05    192.27 o
 -14  10  14      771.64      859.19    183.25 o
 -12  10  14      680.58      702.97    187.76 o
 -10  10  14      697.27      666.92    168.23 o
  -8  10  14     1006.32      845.67    189.26 o
  -6  10  14        0.86       46.56    129.18 o
  -4  10  14       64.79      144.20    160.72 o
  -2  10  14      128.11       54.07    141.19 o
   0  10  14      229.11      283.89    273.38 o
 -11  11  14       13.42      -69.10    201.28 o
  -9  11  14      399.58       79.61    211.79 o
 -35   1  15     2867.80     3270.01    337.97 o
 -33   1  15     2138.71     2520.48    210.29 o
 -31   1  15      361.86      456.63    114.16 o
 -29   1  15     2384.47     2394.30    147.20 o
 -27   1  15     7940.36     8142.74    207.29 o
 -25   1  15     3669.65     3471.29    114.16 o
 -23   1  15     1868.92     1772.45     90.12 o
 -21   1  15     2999.90     3011.66    109.65 o
 -19   1  15     5587.32     6618.14    159.22 o
 -17   1  15        1.87      -16.52     49.57 o
 -15   1  15      641.80      608.34     52.57 o
 -13   1  15     1768.83     1434.48     63.09 o
 -11   1  15     2096.76     2238.09     66.09 o
  -9   1  15     1530.20     1122.05     40.56 o
  -7   1  15      734.46      687.95     46.56 o
  -5   1  15     2388.87     2295.17     75.10 o
  -3   1  15       62.75      115.66     67.59 o
  -1   1  15    46828.34    49368.65    920.77 o
   1   1  15      438.83      531.73     96.13 o
   3   1  15     5141.64     5308.33    183.25 o
   5   1  15      101.42        0.00    103.64 o
   7   1  15     7383.60     7698.13    207.29 o
   9   1  15      134.31      181.75    118.66 o
  11   1  15      819.99      806.61    135.19 o
  13   1  15       28.54       24.03    157.72 o
 -36   2  15     1044.18      997.38    207.29 o
 -34   2  15       57.16       16.52    151.71 o
 -32   2  15     4316.13     4264.39    250.85 o
 -30   2  15       90.26       46.56    120.17 o
 -28   2  15        5.09      -33.05     99.14 o
 -26   2  15       92.58      120.17    100.64 o
 -24   2  15      825.48      802.11     99.14 o
 -22   2  15        1.23      -49.57     58.58 o
 -20   2  15      362.01      404.06     57.08 o
 -18   2  15      459.48      515.21     52.57 o
 -16   2  15     2236.48     2358.26     84.12 o
 -14   2  15     4268.41     4527.25    109.65 o
 -12   2  15      253.80      252.35     48.07 o
 -10   2  15       17.04       10.51     64.59 o
  -8   2  15      152.59      162.22     40.56 o
  -6   2  15     8072.69     8724.04    153.21 o
  -4   2  15       80.25       28.54     45.06 o
  -2   2  15       13.70       43.56     67.59 o
   0   2  15      323.16      369.51     64.59 o
   2   2  15      167.24      250.85     94.63 o
   4   2  15     1478.11     1859.57    106.65 o
   6   2  15     1006.41      818.63    108.15 o
   8   2  15        0.09      -55.58    115.66 o
  10   2  15      176.77      174.24    141.19 o
  12   2  15       33.12     -111.15    118.66 o
 -35   3  15     1334.97     1380.41    229.82 o
 -33   3  15     3108.04     3348.12    255.35 o
 -31   3  15     1749.52     1810.00    159.22 o
 -29   3  15      259.02      142.70    132.18 o
 -27   3  15     1154.65      970.34    118.66 o
 -25   3  15     2560.00     2398.81    144.20 o
 -23   3  15     4949.90     5303.82    186.26 o
 -21   3  15     2337.18     2335.72    105.15 o
 -19   3  15     5232.10     5426.99    151.71 o
 -17   3  15     1757.30     1828.02     90.12 o
 -15   3  15      349.46      495.68     54.07 o
 -13   3  15     1610.66     1413.45     81.11 o
 -11   3  15     2322.47     2221.57     96.13 o
  -9   3  15    13330.78    13712.43    252.35 o
  -7   3  15      822.07      791.59     63.09 o
  -5   3  15    15840.91    16378.61    244.84 o
  -3   3  15        0.05       10.51     51.07 o
  -1   3  15     7102.38     8054.12    169.73 o
   1   3  15        1.72      -64.59     64.59 o
   3   3  15    18440.35    20000.11    417.58 o
   5   3  15        0.83       28.54     81.11 o
   7   3  15     4750.42     5080.01    181.75 o
   9   3  15        0.77       46.56    144.20 o
  11   3  15      939.45     1001.88    172.74 o
  13   3  15        0.02       18.02    141.19 o
 -34   4  15       52.98      195.27    190.76 o
 -32   4  15      160.80      219.30    154.71 o
 -30   4  15      118.63      238.83    145.70 o
 -28   4  15      918.11     1153.59    147.20 o
 -26   4  15       17.63       18.02    114.16 o
 -24   4  15        0.00       66.09     99.14 o
 -22   4  15     4946.30     4941.82    184.76 o
 -20   4  15     2578.02     2488.94    115.66 o
 -18   4  15      777.99      872.70     84.12 o
 -16   4  15     1247.95     1206.17     99.14 o
 -14   4  15      216.22      204.28     72.10 o
 -12   4  15     1355.69     1461.52    102.14 o
 -10   4  15      925.07     1045.44     93.13 o
  -8   4  15       48.20       58.58     46.56 o
  -6   4  15     1026.25     1170.12     69.10 o
  -4   4  15     2108.02     2101.40     85.62 o
  -2   4  15      291.47      100.64     52.57 o
   0   4  15     1829.16     1782.96     96.13 o
   2   4  15      550.90      563.28     91.63 o
   4   4  15        0.26      -39.05     82.61 o
   6   4  15       87.22       52.57    106.65 o
   8   4  15       40.40       76.61    133.68 o
  10   4  15     1177.28     1392.42    180.25 o
  12   4  15      245.10      315.44    154.71 o
 -33   5  15      714.74      836.65    217.80 o
 -31   5  15     1133.34     1167.11    175.74 o
 -29   5  15     4176.14     4790.11    238.83 o
 -27   5  15     1769.70     1652.28    163.73 o
 -25   5  15     1352.23     1599.71    151.71 o
 -23   5  15      436.37      360.50    115.66 o
 -21   5  15      123.90      183.25    105.15 o
 -19   5  15        7.45     -118.66    118.66 o
 -17   5  15      163.61       88.62     91.63 o
 -15   5  15    11758.14    11764.24    274.88 o
 -13   5  15     3314.22     3387.18    136.69 o
 -11   5  15      284.61      579.80    103.64 o
  -9   5  15     4217.62     3950.45    147.20 o
  -7   5  15     6517.84     6211.07    142.70 o
  -5   5  15     6632.56     6087.90    136.69 o
  -3   5  15       20.42       18.02     57.08 o
  -1   5  15      997.00     1203.16     88.62 o
   1   5  15        3.63      -49.57     70.60 o
   3   5  15     1445.89     1209.17    123.17 o
   5   5  15      187.09      271.88    138.19 o
   7   5  15     3544.60     3758.19    196.77 o
   9   5  15      124.47      184.76    190.76 o
  11   5  15     3799.00     3900.89    238.83 o
 -32   6  15       31.02     -168.23    202.78 o
 -30   6  15       42.25      228.32    205.78 o
 -28   6  15      115.49      172.74    186.26 o
 -26   6  15     1000.59     1213.68    220.80 o
 -24   6  15       76.19       28.54    139.69 o
 -22   6  15     1788.26     1766.44    163.73 o
 -20   6  15     5702.55     5867.10    237.33 o
 -18   6  15     4204.18     3985.00    216.30 o
 -16   6  15      993.58      916.26    129.18 o
 -14   6  15     1384.98     1264.75    120.17 o
 -12   6  15      428.06      422.08    103.64 o
 -10   6  15      826.11      865.19    121.67 o
  -8   6  15      382.06      328.95     97.63 o
  -6   6  15      379.04      435.60     84.12 o
  -4   6  15     1918.63     1939.18    109.65 o
  -2   6  15     2866.27     3071.74    111.15 o
   0   6  15      351.28      485.17     87.12 o
   2   6  15      411.36      528.73    102.14 o
   4   6  15      505.87      545.25    129.18 o
   6   6  15      842.00      911.76    160.72 o
   8   6  15     1418.83     2257.62    199.78 o
 -29   7  15      959.95     1383.41    237.33 o
 -27   7  15        9.36       72.10    192.27 o
 -25   7  15     1952.26     1858.06    190.76 o
 -23   7  15      146.90      -21.03    142.70 o
 -21   7  15      316.93      300.41    153.21 o
 -19   7  15       12.23      138.19    142.70 o
 -17   7  15     1732.69     1689.83    178.75 o
 -15   7  15      342.99      294.41    118.66 o
 -13   7  15     1594.50     1814.50    142.70 o
 -11   7  15      640.97      573.79    106.65 o
  -9   7  15     3164.45     3191.91    163.73 o
  -7   7  15      682.53      549.76    109.65 o
  -5   7  15     2118.95     1635.76    102.14 o
  -3   7  15       37.50      100.64     88.62 o
  -1   7  15      738.48      564.78    100.64 o
   1   7  15      201.22      157.72    133.68 o
   3   7  15      963.15     1042.44    126.17 o
   5   7  15      759.71     1012.40    157.72 o
   7   7  15     1827.76     1559.15    166.73 o
 -28   8  15      132.77      -37.55    258.36 o
 -26   8  15      763.63      689.45    223.81 o
 -24   8  15       18.17      258.36    195.27 o
 -22   8  15       79.70      117.16    178.75 o
 -20   8  15       14.60       19.53    154.71 o
 -18   8  15     5295.74     5132.58    244.84 o
 -16   8  15        3.72      -33.05    129.18 o
 -14   8  15      224.06      280.89    145.70 o
 -12   8  15      301.29      228.32    105.15 o
 -10   8  15       65.27        4.51    126.17 o
  -8   8  15       13.11     -108.15    120.17 o
  -6   8  15     1270.19     1261.74    136.69 o
  -4   8  15      100.37       16.52    109.65 o
  -2   8  15      966.25     1066.47    112.66 o
   0   8  15      382.69      570.79    139.69 o
   2   8  15      866.22      776.57    172.74 o
   4   8  15        0.81        1.50    139.69 o
 -25   9  15      174.24      180.25    181.75 o
 -23   9  15      153.30      -15.02    183.25 o
 -21   9  15      238.14       78.11    180.25 o
 -19   9  15       46.62      -31.54    153.21 o
 -17   9  15      774.98      512.21    175.74 o
 -15   9  15      981.70      853.18    180.25 o
 -13   9  15        6.91      180.25    159.22 o
 -11   9  15      106.03       42.06    114.16 o
  -9   9  15     1909.99     2030.80    162.22 o
  -7   9  15     1496.90     1410.45    189.26 o
  -5   9  15     4787.11     5099.54    214.80 o
  -3   9  15     1924.39     1892.61    148.71 o
  -1   9  15      861.00      778.07    189.26 o
   1   9  15       38.79      -30.04    169.73 o
 -20  10  15      409.69      480.66    225.31 o
 -18  10  15       82.07        1.50    187.76 o
 -16  10  15       13.90        1.50    208.79 o
 -14  10  15      943.91      925.28    232.82 o
 -12  10  15       34.30        7.51    181.75 o
 -10  10  15      954.42      630.87    234.32 o
  -8  10  15       42.25      154.71    148.71 o
  -6  10  15      500.44      591.82    175.74 o
  -4  10  15        0.67       15.02    153.21 o
 -36   0  16      432.05      569.29    345.48 o
 -34   0  16        0.28     -112.66    286.90 o
 -32   0  16      975.84      689.45    181.75 o
 -30   0  16        1.90       31.54    112.66 o
 -28   0  16       45.48      285.39    159.22 o
 -26   0  16     4153.52     4276.40    181.75 o
 -24   0  16      297.87      337.97     93.13 o
 -22   0  16    18823.01    19193.50    425.09 o
 -20   0  16     3415.85     3307.57    148.71 o
 -18   0  16    39684.83    41900.34    959.82 o
 -16   0  16       75.01      159.22     75.10 o
 -14   0  16     9496.35     9398.47    235.83 o
 -12   0  16      262.68      205.78     61.59 o
 -10   0  16    14892.50    15750.74    368.01 o
  -8   0  16    11602.85    12289.96    328.95 o
  -6   0  16     9244.18     8603.88    313.93 o
  -4   0  16    20419.63    21563.77    778.07 o
  -2   0  16      899.48      754.04    120.17 o
   0   0  16      465.81      157.72    135.19 o
   2   0  16     2498.70     2546.01    187.76 o
   4   0  16       29.25      135.19    138.19 o
   6   0  16      810.32      784.08    156.22 o
   8   0  16        0.69      -18.02    172.74 o
  10   0  16      495.49      614.35    166.73 o
  12   0  16      521.63      965.83    253.85 o
 -35   1  16       42.26      136.69    232.82 o
 -33   1  16     5198.33     4964.35    240.33 o
 -31   1  16        0.06       51.07    114.16 o
 -29   1  16     4694.76     4851.70    189.26 o
 -27   1  16        0.64       13.52     87.12 o
 -25   1  16      853.56      859.19     87.12 o
 -23   1  16      265.18      223.81     63.09 o
 -21   1  16       12.68      -46.56     55.58 o
 -19   1  16     2970.27     3017.67     97.63 o
 -17   1  16     4198.13     4871.22    126.17 o
 -15   1  16       80.69       73.60     49.57 o
 -13   1  16      104.13       91.63     45.06 o
 -11   1  16     7333.82     8112.70    166.73 o
  -9   1  16      116.08      100.64     40.56 o
  -7   1  16      321.13      327.45     54.07 o
  -5   1  16     1453.16     1359.38     85.62 o
  -3   1  16      399.51      352.99     64.59 o
  -1   1  16     2320.67     2482.93    106.65 o
   1   1  16       13.65       46.56     75.10 o
   3   1  16      237.99      298.91     97.63 o
   5   1  16       60.98       69.10     97.63 o
   7   1  16      523.94      650.40    129.18 o
   9   1  16      424.22      482.17    124.67 o
  11   1  16      527.50      705.97    141.19 o
 -36   2  16        0.12       31.54    195.27 o
 -34   2  16       35.28       60.08    160.72 o
 -32   2  16     2558.84     2637.64    174.24 o
 -30   2  16     1033.68     1161.10    142.70 o
 -28   2  16        4.93       42.06    102.14 o
 -26   2  16     3895.28     3975.99    172.74 o
 -24   2  16      432.23      393.54    106.65 o
 -22   2  16    21790.27    22993.74    411.57 o
 -20   2  16     1896.49     1656.79     76.61 o
 -18   2  16    27411.22    28290.05    423.58 o
 -16   2  16     3787.99     4231.34    106.65 o
 -14   2  16    26208.21    27875.48    431.10 o
 -12   2  16     2407.84     2514.47    105.15 o
 -10   2  16     9092.90     9191.19    184.76 o
  -8   2  16       84.70       85.62     42.06 o
  -6   2  16    16376.62    17213.76    291.40 o
  -4   2  16      621.96      645.89     69.10 o
  -2   2  16     1957.81     2149.47     97.63 o
   0   2  16        5.01      -10.51     97.63 o
   2   2  16     1127.59      998.88    109.65 o
   4   2  16      601.88      533.24     93.13 o
   6   2  16      406.13      575.29    112.66 o
   8   2  16      209.14      198.27    112.66 o
  10   2  16     3678.20     4671.45    231.32 o
  12   2  16      848.09      994.37    148.71 o
 -35   3  16      264.28      363.50    172.74 o
 -33   3  16     1683.78     1541.13    198.27 o
 -31   3  16      351.78      503.19    135.19 o
 -29   3  16      682.99      904.25    147.20 o
 -27   3  16      260.55      325.95    132.18 o
 -25   3  16       35.50       49.57     96.13 o
 -23   3  16      298.53      240.33    109.65 o
 -21   3  16      517.97      530.23     79.61 o
 -19   3  16        4.03       16.52     79.61 o
 -17   3  16      327.48      324.45     78.11 o
 -15   3  16    13383.80    14502.52    298.91 o
 -13   3  16       86.75       84.12     63.09 o
 -11   3  16     1355.69     1177.63     82.61 o
  -9   3  16     2492.69     2427.35    105.15 o
  -7   3  16     4943.14     5222.71    118.66 o
  -5   3  16      785.04      704.47     58.58 o
  -3   3  16      633.71      560.27     66.09 o
  -1   3  16     1260.93     1183.63     90.12 o
   1   3  16      965.20      794.60     97.63 o
   3   3  16      704.66      674.43    103.64 o
   5   3  16        2.42       -9.01     90.12 o
   7   3  16        4.46       -1.50    120.17 o
   9   3  16       26.17      -16.52    139.69 o
  11   3  16      261.44      491.18    187.76 o
 -34   4  16      792.96      818.63    184.76 o
 -32   4  16      115.22      150.21    159.22 o
 -30   4  16      289.23      372.51    144.20 o
 -28   4  16     1009.86     1098.02    139.69 o
 -26   4  16     2796.71     2899.00    171.24 o
 -24   4  16        2.84        6.01    121.67 o
 -22   4  16     7385.84     7740.18    225.31 o
 -20   4  16       41.26       43.56     66.09 o
 -18   4  16    16747.77    16908.84    321.44 o
 -16   4  16      210.45      162.22     78.11 o
 -14   4  16    30382.40    31382.82    608.34 o
 -12   4  16       71.73       36.05     81.11 o
 -10   4  16    23933.70    25314.45    482.17 o
  -8   4  16     1280.40     1398.43     99.14 o
  -6   4  16     3587.08     3843.81    120.17 o
  -4   4  16     4973.28     4474.68    108.15 o
  -2   4  16    12443.38    13467.59    222.31 o
   0   4  16      917.29      994.37     93.13 o
   2   4  16      216.77      328.95     88.62 o
   4   4  16      844.72      892.23    109.65 o
   6   4  16       59.93      150.21    130.68 o
   8   4  16      913.65     1216.68    157.72 o
  10   4  16     1071.74     1269.25    189.26 o
 -33   5  16        7.50      129.18    184.76 o
 -31   5  16       79.80       -7.51    193.77 o
 -29   5  16      564.41      414.57    165.23 o
 -27   5  16      366.61      423.58    154.71 o
 -25   5  16      827.84      690.95    135.19 o
 -23   5  16      165.80       82.61    124.67 o
 -21   5  16      496.20      458.13    112.66 o
 -19   5  16      410.14      285.39     93.13 o
 -17   5  16     2584.65     2583.57    129.18 o
 -15   5  16      222.78      183.25     99.14 o
 -13   5  16       14.07      -81.11     81.11 o
 -11   5  16     4690.57     5168.63    177.24 o
  -9   5  16     1097.26      917.77     91.63 o
  -7   5  16     1136.19      881.72     82.61 o
  -5   5  16      256.56      249.34     69.10 o
  -3   5  16     7063.52     7438.27    163.73 o
  -1   5  16      633.39      470.15     90.12 o
   1   5  16      763.00      677.44    102.14 o
   3   5  16       87.13      -39.05    111.15 o
   5   5  16      261.17      214.80    148.71 o
   7   5  16        0.34      100.64    136.69 o
   9   5  16        1.35      -27.04    162.22 o
 -32   6  16      117.67       51.07    172.74 o
 -30   6  16      352.79      425.09    211.79 o
 -28   6  16      382.18      752.54    183.25 o
 -26   6  16      883.22      884.72    163.73 o
 -24   6  16        9.40      241.83    148.71 o
 -22   6  16      192.65       76.61    132.18 o
 -20   6  16      202.82      174.24    129.18 o
 -18   6  16    13790.06    14661.74    399.55 o
 -16   6  16     5590.06     6081.90    207.29 o
 -14   6  16    18184.35    19032.77    423.58 o
 -12   6  16      210.14      148.71     90.12 o
 -10   6  16     9326.18     8540.79    241.83 o
  -8   6  16       17.11       21.03     76.61 o
  -6   6  16     5939.46     6202.06    186.26 o
  -4   6  16     2309.40     2379.28    118.66 o
  -2   6  16      503.18      351.49     78.11 o
   0   6  16     1072.12      965.83     94.63 o
   2   6  16      513.71      464.14    118.66 o
   4   6  16       25.18        4.51    136.69 o
   6   6  16      559.12      459.63    196.77 o
   8   6  16        1.37     -168.23    168.23 o
 -29   7  16      129.03      -37.55    214.80 o
 -27   7  16      910.77      965.83    201.28 o
 -25   7  16      158.21      -49.57    171.24 o
 -23   7  16      268.04      223.81    157.72 o
 -21   7  16      142.93       45.06    130.68 o
 -19   7  16     4266.94     4357.52    225.31 o
 -17   7  16      183.03      193.77    136.69 o
 -15   7  16      105.25      120.17    102.14 o
 -13   7  16       33.17      -97.63    120.17 o
 -11   7  16      121.02      139.69    115.66 o
  -9   7  16      928.67      817.13    123.17 o
  -7   7  16     2776.97     3303.06    159.22 o
  -5   7  16      623.29      731.51    115.66 o
  -3   7  16     1265.54      938.80    115.66 o
  -1   7  16     3134.77     3202.42    156.22 o
   1   7  16      856.24      680.44    144.20 o
   3   7  16     1110.49     1237.71    169.73 o
   5   7  16     1593.84     1583.19    162.22 o
 -28   8  16      351.43      468.65    211.79 o
 -26   8  16     2123.56     2149.47    217.80 o
 -24   8  16      799.99      835.15    193.77 o
 -22   8  16     3024.46     3499.83    229.82 o
 -20   8  16     1167.58     1246.72    178.75 o
 -18   8  16     6212.48     6410.85    292.90 o
 -16   8  16       29.12       63.09    135.19 o
 -14   8  16     2794.81     2805.87    172.74 o
 -12   8  16      129.96       63.09    121.67 o
 -10   8  16     6568.92     6454.41    222.31 o
  -8   8  16       96.15       63.09    129.18 o
  -6   8  16      456.54      256.85    120.17 o
  -4   8  16     1726.38     1819.01    154.71 o
  -2   8  16      863.89      731.51    138.19 o
   0   8  16       56.20       84.12    187.76 o
   2   8  16     1787.60     1707.86    219.30 o
 -23   9  16      182.78      315.44    213.29 o
 -21   9  16       21.14     -135.19    196.77 o
 -19   9  16     1997.01     1858.06    222.31 o
 -17   9  16      270.86      452.12    178.75 o
 -15   9  16     1378.62     1188.14    196.77 o
 -13   9  16       24.69      109.65    147.20 o
 -11   9  16     1038.44      934.29    142.70 o
  -9   9  16        2.47      105.15    144.20 o
  -7   9  16     1252.22     1329.33    153.21 o
  -5   9  16     1371.94     1451.00    150.21 o
  -3   9  16     1153.99     1182.13    186.26 o
  -1   9  16      908.77      824.64    204.28 o
 -18  10  16      331.70      256.85    196.77 o
 -16  10  16     1352.16     1448.00    211.79 o
 -14  10  16     2119.03     2185.52    220.80 o
 -12  10  16        7.49       45.06    177.24 o
 -10  10  16     1360.56     1454.01    180.25 o
  -8  10  16      448.36      446.12    139.69 o
  -6  10  16       28.41      139.69    138.19 o
 -37   1  17        0.17       -1.50    282.39 o
 -35   1  17     9304.66     9641.81    470.15 o
 -33   1  17      234.65      150.21    133.68 o
 -31   1  17     4951.40     5165.63    207.29 o
 -29   1  17      135.68      165.23    105.15 o
 -27   1  17     7462.44     7675.60    232.82 o
 -25   1  17      153.54      100.64     63.09 o
 -23   1  17    17602.80    17847.64    315.44 o
 -21   1  17      467.97      576.80     67.59 o
 -19   1  17     8824.31     8868.24    181.75 o
 -17   1  17     1570.68     1496.07     75.10 o
 -15   1  17      774.44      850.17     64.59 o
 -13   1  17     1687.45     1707.86     87.12 o
 -11   1  17      265.21      183.25     64.59 o
  -9   1  17      274.90      223.81     82.61 o
  -7   1  17      305.40      138.19     63.09 o
  -5   1  17    10700.76    10884.02    280.89 o
  -3   1  17      486.98      322.95     81.11 o
  -1   1  17     2196.10     2096.89    118.66 o
   1   1  17     2340.47     2217.06    130.68 o
   3   1  17     2543.59     2392.80    154.71 o
   5   1  17     1345.64     1491.56    151.71 o
   7   1  17      197.24      235.83    124.67 o
   9   1  17      260.78      334.96    165.23 o
  11   1  17      330.61      145.70    148.71 o
 -36   2  17      157.85      247.84    205.78 o
 -34   2  17     1519.33     1641.77    214.80 o
 -32   2  17     1490.44     1640.26    157.72 o
 -30   2  17      941.11      982.36    133.68 o
 -28   2  17      280.19      282.39    114.16 o
 -26   2  17       37.72      102.14     97.63 o
 -24   2  17       21.41      -51.07     76.61 o
 -22   2  17     4490.09     4651.92    147.20 o
 -20   2  17     3045.95     3227.96    108.15 o
 -18   2  17     4844.25     4636.90    112.66 o
 -16   2  17     1310.80     1263.24     70.60 o
 -14   2  17     3772.09     4171.26    123.17 o
 -12   2  17     5618.08     6332.74    184.76 o
 -10   2  17      161.84      195.27     61.59 o
  -8   2  17       33.37       19.53     54.07 o
  -6   2  17      180.09      249.34     76.61 o
  -4   2  17     8317.14     7921.94    195.27 o
  -2   2  17       79.10       57.08     64.59 o
   0   2  17       13.38       25.54     85.62 o
   2   2  17      879.38     1027.42    111.15 o
   4   2  17       45.50       72.10    103.64 o
   6   2  17      257.64      519.72    118.66 o
   8   2  17      188.37      138.19    183.25 o
  10   2  17       30.15      117.16    166.73 o
 -35   3  17     3489.94     3780.72    247.84 o
 -33   3  17       20.86      -79.61    153.21 o
 -31   3  17     7794.71     8672.97    289.90 o
 -29   3  17      545.63      525.73    121.67 o
 -27   3  17     6831.21     6649.68    228.32 o
 -25   3  17      398.73      644.39    126.17 o
 -23   3  17     9296.40     9110.08    249.34 o
 -21   3  17     5575.76     5709.38    165.23 o
 -19   3  17     7156.43     7454.79    184.76 o
 -17   3  17      917.11      719.49     85.62 o
 -15   3  17     1397.55     1517.09     94.63 o
 -13   3  17     9008.19     8845.71    216.30 o
 -11   3  17     1277.13     1222.69     88.62 o
  -9   3  17     9310.65     9568.21    202.78 o
  -7   3  17       45.95       49.57     52.57 o
  -5   3  17      559.21      645.89     75.10 o
  -3   3  17     4882.96     4261.38    136.69 o
  -1   3  17     7720.05     7499.85    222.31 o
   1   3  17      331.37      258.36     93.13 o
   3   3  17     2050.15     2132.94    130.68 o
   5   3  17       23.30      -22.53    111.15 o
   7   3  17      455.90      503.19    163.73 o
   9   3  17     2880.07     3361.64    210.29 o
 -34   4  17      250.38      -13.52    210.29 o
 -32   4  17      182.15      241.83    159.22 o
 -30   4  17      604.48      663.92    151.71 o
 -28   4  17       69.39       85.62    123.17 o
 -26   4  17        2.40      -78.11    109.65 o
 -24   4  17      216.66      261.36    136.69 o
 -22   4  17     1068.30     1156.60    123.17 o
 -20   4  17      255.62      241.83     84.12 o
 -18   4  17     6703.55     7140.86    183.25 o
 -16   4  17     2186.81     2295.17    129.18 o
 -14   4  17     1389.60     1497.57    109.65 o
 -12   4  17     4846.52     4657.93    157.72 o
 -10   4  17        9.25       24.03     72.10 o
  -8   4  17     5421.64     5399.95    163.73 o
  -6   4  17      160.16      100.64     69.10 o
  -4   4  17      376.40      327.45     82.61 o
  -2   4  17     2551.22     2739.78    124.67 o
   0   4  17      150.49      163.73     93.13 o
   2   4  17      611.80      600.83     99.14 o
   4   4  17      233.92      175.74     94.63 o
   6   4  17      171.22      231.32    177.24 o
   8   4  17      590.94      805.11    160.72 o
 -33   5  17      425.92      309.43    159.22 o
 -31   5  17     4270.37     4776.59    238.83 o
 -29   5  17       53.73       78.11    144.20 o
 -27   5  17     6837.09     7016.19    256.85 o
 -25   5  17       17.47     -112.66    112.66 o
 -23   5  17     4986.32     5022.93    201.28 o
 -21   5  17     1740.64     1701.85    129.18 o
 -19   5  17     1303.43     1218.18    120.17 o
 -17   5  17      176.88      181.75    100.64 o
 -15   5  17      424.35      453.63     94.63 o
 -13   5  17     1390.01     1096.51    115.66 o
 -11   5  17     3019.41     2828.40    126.17 o
  -9   5  17     1601.80     1308.31     94.63 o
  -7   5  17      452.82      334.96     85.62 o
  -5   5  17     4507.81     4874.23    151.71 o
  -3   5  17       14.39      -16.52     66.09 o
  -1   5  17     1365.63     1312.81    112.66 o
   1   5  17       70.73       28.54     90.12 o
   3   5  17      466.90      381.53    132.18 o
   5   5  17      280.93      390.54    148.71 o
   7   5  17     3825.46     4621.88    244.84 o
 -32   6  17     1199.12     1138.57    219.30 o
 -30   6  17      994.25     1028.92    181.75 o
 -28   6  17       77.17       76.61    177.24 o
 -26   6  17     2504.57     2619.62    199.78 o
 -24   6  17     1328.84     1359.38    175.74 o
 -22   6  17      413.03      253.85    144.20 o
 -20   6  17      537.46      444.61    139.69 o
 -18   6  17     2306.78     2377.78    184.76 o
 -16   6  17      741.68      803.61    117.16 o
 -14   6  17      266.55      189.26    103.64 o
 -12   6  17      234.60      226.81     97.63 o
 -10   6  17      722.53      480.66     82.61 o
  -8   6  17       10.52       97.63     82.61 o
  -6   6  17     1545.71     1444.99    117.16 o
  -4   6  17      820.56      826.14    105.15 o
  -2   6  17     1723.78     1655.28    145.70 o
   0   6  17       11.34       22.53     93.13 o
   2   6  17      483.87      410.07    126.17 o
   4   6  17     1522.15     1772.45    181.75 o
   6   6  17      123.20       78.11    160.72 o
 -29   7  17      331.59      111.15    177.24 o
 -27   7  17     4719.25     4946.33    271.88 o
 -25   7  17        5.39      -49.57    163.73 o
 -23   7  17     1980.78     1945.19    186.26 o
 -21   7  17       47.65      -91.63    145.70 o
 -19   7  17      105.58       54.07    169.73 o
 -17   7  17     3103.20     3504.34    222.31 o
 -15   7  17     3695.56     3824.28    190.76 o
 -13   7  17      103.96      292.90    118.66 o
 -11   7  17       36.88       57.08    115.66 o
  -9   7  17     4042.10     3699.61    172.74 o
  -7   7  17       27.18       21.03    108.15 o
  -5   7  17     2023.31     1894.11    138.19 o
  -3   7  17       15.38      -54.07    121.67 o
  -1   7  17      365.49      115.66    130.68 o
   1   7  17       62.98      126.17    180.25 o
   3   7  17     2105.87     2488.94    298.91 o
 -26   8  17       99.50       39.05    175.74 o
 -24   8  17     2426.29     2759.31    228.32 o
 -22   8  17     1220.47     1472.03    225.31 o
 -20   8  17        5.52       61.59    154.71 o
 -18   8  17      768.82      860.69    162.22 o
 -16   8  17     4689.08     4997.40    259.86 o
 -14   8  17     2654.41     2610.60    178.75 o
 -12   8  17     1353.08     1174.62    153.21 o
 -10   8  17     2159.28     2158.48    175.74 o
  -8   8  17     3002.07     3334.60    169.73 o
  -6   8  17     2167.54     2419.84    148.71 o
  -4   8  17       68.64      117.16    159.22 o
  -2   8  17      739.36      913.26    172.74 o
   0   8  17      939.13      932.79    204.28 o
 -23   9  17      674.18      340.97    196.77 o
 -21   9  17      101.26      235.83    190.76 o
 -19   9  17     2401.78     2265.13    219.30 o
 -17   9  17     4250.78     4781.10    277.88 o
 -15   9  17      499.61      342.47    183.25 o
 -13   9  17     7619.03     8240.38    336.46 o
 -11   9  17        6.13      -85.62    162.22 o
  -9   9  17     6012.87     6488.96    246.34 o
  -7   9  17      495.55      492.68    144.20 o
  -5   9  17     1050.02     1113.04    151.71 o
  -3   9  17      184.72      121.67    165.23 o
 -16  10  17      468.67      459.63    205.78 o
 -14  10  17     1679.54     1610.22    216.30 o
 -12  10  17      898.91     1093.51    234.32 o
 -10  10  17     2364.11     2065.35    187.76 o
 -36   0  18      611.17      983.86    479.16 o
 -34   0  18      591.44      321.44    429.59 o
 -32   0  18        2.21      222.31    208.79 o
 -30   0  18      295.72       24.03    222.31 o
 -28   0  18     2672.18     2481.43    157.72 o
 -26   0  18      342.31      411.57    111.15 o
 -24   0  18      104.12       -7.51     88.62 o
 -22   0  18     2241.63     2600.09    139.69 o
 -20   0  18     2986.39     2957.58    147.20 o
 -18   0  18     8440.33     8799.15    238.83 o
 -16   0  18     8432.62     8593.36    240.33 o
 -14   0  18    27189.80    29793.63    800.61 o
 -12   0  18     1447.20     1533.62    150.21 o
 -10   0  18      663.12      775.07    124.67 o
  -8   0  18    17637.28    17530.70   1743.91 o
  -6   0  18     1343.03      745.03    166.73 o
  -4   0  18      836.83      835.15    232.82 o
  -2   0  18     3083.73     3274.52    207.29 o
   0   0  18     1808.08     2368.77    193.77 o
   2   0  18     4996.93     5521.62    271.88 o
   4   0  18     3365.36     3325.59    252.35 o
   6   0  18     1374.71     1362.38    196.77 o
   8   0  18       26.60       27.04    205.78 o
 -35   1  18      362.35       15.02    313.93 o
 -33   1  18        0.64     -106.65    129.18 o
 -31   1  18      588.78      416.07    151.71 o
 -29   1  18       36.19       39.05     88.62 o
 -27   1  18      127.74      109.65     99.14 o
 -25   1  18        2.55      -64.59     66.09 o
 -23   1  18       39.99      118.66     60.08 o
 -21   1  18      811.43      820.13     70.60 o
 -19   1  18     2886.04     3172.38    103.64 o
 -17   1  18      780.30      866.70     72.10 o
 -15   1  18      899.29      856.18     76.61 o
 -13   1  18      646.53      575.29     66.09 o
 -11   1  18       27.85      -21.03     60.08 o
  -9   1  18        0.26       36.05     75.10 o
  -7   1  18      211.62      246.34     90.12 o
  -5   1  18       51.09      -19.53     70.60 o
  -3   1  18      352.50      262.86     63.09 o
  -1   1  18       31.90      -42.06     82.61 o
   1   1  18       94.23       57.08    100.64 o
   3   1  18      245.13      184.76    115.66 o
   5   1  18       35.51       51.07    136.69 o
   7   1  18      163.60      226.81    123.17 o
   9   1  18       10.15       93.13    139.69 o
 -36   2  18       33.79       64.59    201.28 o
 -34   2  18       56.98      226.81    145.70 o
 -32   2  18       62.91      -21.03    121.67 o
 -30   2  18      809.43      746.53    133.68 o
 -28   2  18       14.46       -1.50    118.66 o
 -26   2  18      202.28      181.75    106.65 o
 -24   2  18      104.76      105.15     75.10 o
 -22   2  18     2322.12     2226.07    118.66 o
 -20   2  18     4668.09     4710.50    120.17 o
 -18   2  18    10600.91    11076.29    201.28 o
 -16   2  18     3577.04     3543.39    120.17 o
 -14   2  18     7619.39     7319.60    193.77 o
 -12   2  18     1490.50     1315.82     93.13 o
 -10   2  18     4893.02     4680.46    175.74 o
  -8   2  18     2354.19     2322.21    126.17 o
  -6   2  18      975.38      908.75     91.63 o
  -4   2  18    13612.50    13068.04    351.49 o
  -2   2  18     1264.75      713.48     97.63 o
   0   2  18     1286.80     1689.83    136.69 o
   2   2  18      374.78      428.09    102.14 o
   4   2  18     1031.57     1216.68    123.17 o
   6   2  18     1042.93     1258.74    133.68 o
   8   2  18       28.12       19.53    145.70 o
 -35   3  18      377.98       21.03    237.33 o
 -33   3  18      149.14      217.80    136.69 o
 -31   3  18       48.58       51.07    147.20 o
 -29   3  18      128.84      183.25    115.66 o
 -27   3  18      245.86      223.81    105.15 o
 -25   3  18     1085.99     1037.93    130.68 o
 -23   3  18     2642.99     2491.94    132.18 o
 -21   3  18      322.81      181.75     94.63 o
 -19   3  18     1483.78     1366.89    100.64 o
 -17   3  18      107.90      102.14     69.10 o
 -15   3  18     2308.83     2607.60    118.66 o
 -13   3  18      124.58       70.60     70.60 o
 -11   3  18     2748.47     3316.58    126.17 o
  -9   3  18     1094.05     1096.51     93.13 o
  -7   3  18      260.21      232.82     75.10 o
  -5   3  18      337.28      259.86     75.10 o
  -3   3  18        7.74      -19.53    102.14 o
  -1   3  18        1.11      103.64    100.64 o
   1   3  18        1.93       30.04     97.63 o
   3   3  18      223.97      258.36    105.15 o
   5   3  18      423.00      740.52    124.67 o
   7   3  18        2.52       78.11    148.71 o
 -34   4  18     1925.18     1701.85    180.25 o
 -32   4  18       14.76      -21.03    154.71 o
 -30   4  18      609.91      419.08    178.75 o
 -28   4  18      207.74      304.92    156.22 o
 -26   4  18     4158.72     4521.24    201.28 o
 -24   4  18     2479.10     2398.81    144.20 o
 -22   4  18      491.31      399.55     99.14 o
 -20   4  18      626.75      561.78    100.64 o
 -18   4  18     5342.35     5039.46    171.24 o
 -16   4  18     3232.45     3276.02    145.70 o
 -14   4  18      947.76      748.03     84.12 o
 -12   4  18     1623.16     1333.84    103.64 o
 -10   4  18     6175.16     5928.68    178.75 o
  -8   4  18     4188.96     3732.65    147.20 o
  -6   4  18     5744.99     5997.78    184.76 o
  -4   4  18      571.81      461.14     87.12 o
  -2   4  18      383.64      375.52    109.65 o
   0   4  18     1135.83      986.86    124.67 o
   2   4  18       40.52      -85.62    105.15 o
   4   4  18      455.78      402.56    144.20 o
   6   4  18       44.20     -120.17    157.72 o
 -33   5  18       46.73      -96.13    177.24 o
 -31   5  18      742.00      689.45    171.24 o
 -29   5  18       88.83       55.58    136.69 o
 -27   5  18     1642.17     1515.59    159.22 o
 -25   5  18      377.35      401.05    135.19 o
 -23   5  18     1568.97     1568.16    147.20 o
 -21   5  18     2392.02     2178.01    184.76 o
 -19   5  18      560.69      441.61    105.15 o
 -17   5  18      412.64      389.04    105.15 o
 -15   5  18      395.98      340.97     91.63 o
 -13   5  18      163.08      114.16     78.11 o
 -11   5  18     1171.37     1134.07    100.64 o
  -9   5  18     6007.42     6150.99    196.77 o
  -7   5  18     2819.54     2868.96    142.70 o
  -5   5  18       66.56       61.59     75.10 o
  -3   5  18       40.86        4.51     84.12 o
  -1   5  18      856.28      877.21    118.66 o
   1   5  18       86.30       28.54    144.20 o
   3   5  18      296.45      377.02    189.26 o
   5   5  18     1241.65     1278.26    193.77 o
 -32   6  18     1263.51     1533.62    246.34 o
 -30   6  18     1213.17     1261.74    217.80 o
 -28   6  18      903.02     1066.47    195.27 o
 -26   6  18     5958.85     6446.90    289.90 o
 -24   6  18      186.57      235.83    153.21 o
 -22   6  18      707.71      623.36    157.72 o
 -20   6  18        3.52       -4.51    129.18 o
 -18   6  18     2005.59     1885.10    142.70 o
 -16   6  18      626.37      471.65    112.66 o
 -14   6  18      238.76      118.66    106.65 o
 -12   6  18     8597.07     9075.53    256.85 o
 -10   6  18     2627.79     2353.75    141.19 o
  -8   6  18       41.66       57.08    108.15 o
  -6   6  18     2522.93     2329.72    138.19 o
  -4   6  18      651.18      605.34    103.64 o
  -2   6  18      383.80      434.10    136.69 o
   0   6  18      180.33      213.29    120.17 o
   2   6  18       27.80        1.50    156.22 o
   4   6  18      109.16      216.30    207.29 o
 -29   7  18      462.81      340.97    207.29 o
 -27   7  18     3228.36     3119.81    267.37 o
 -25   7  18     1085.38      905.75    208.79 o
 -23   7  18       10.27      144.20    163.73 o
 -21   7  18      624.06      596.32    172.74 o
 -19   7  18      730.72      521.22    154.71 o
 -17   7  18      286.74      271.88    142.70 o
 -15   7  18      472.50      584.31    132.18 o
 -13   7  18     1199.23      964.33    133.68 o
 -11   7  18      991.54      908.75    151.71 o
  -9   7  18       87.38      147.20    102.14 o
  -7   7  18      930.73      925.28    142.70 o
  -5   7  18      169.17      274.88    115.66 o
  -3   7  18      249.86      207.29    130.68 o
  -1   7  18     1415.17     1572.67    244.84 o
   1   7  18       95.43      133.68    196.77 o
 -26   8  18      374.44      334.96    205.78 o
 -24   8  18       51.22       66.09    172.74 o
 -22   8  18     7764.96     8525.77    331.96 o
 -20   8  18       35.75      -70.60    180.25 o
 -18   8  18      103.51      -97.63    163.73 o
 -16   8  18      382.78      410.07    171.24 o
 -14   8  18     2348.03     2404.82    180.25 o
 -12   8  18     4027.59     4198.30    213.29 o
 -10   8  18     3213.76     3936.93    171.24 o
  -8   8  18      785.75      850.17    132.18 o
  -6   8  18      296.11      303.42    151.71 o
  -4   8  18       40.62      -46.56    126.17 o
  -2   8  18      214.46      276.38    159.22 o
 -23   9  18     3203.79     3462.28    282.39 o
 -21   9  18       52.33       54.07    261.36 o
 -19   9  18     1682.17     1987.24    226.81 o
 -17   9  18      210.38      135.19    184.76 o
 -15   9  18      877.01      977.85    186.26 o
 -13   9  18       46.91      246.34    201.28 o
 -11   9  18     1597.73     1509.58    159.22 o
  -9   9  18     1362.19     1393.92    144.20 o
  -7   9  18     1575.55     1713.87    162.22 o
  -5   9  18      289.71      213.29    172.74 o
 -35   1  19     1144.98     1165.61    204.28 o
 -33   1  19     3906.80     4195.29    250.85 o
 -31   1  19      206.85        7.51    133.68 o
 -29   1  19     1462.87     1351.87    127.68 o
 -27   1  19     1729.58     1682.32    136.69 o
 -25   1  19     1285.50     1270.75    100.64 o
 -23   1  19       39.51      -31.54     64.59 o
 -21   1  19     1337.87     1502.07     87.12 o
 -19   1  19     3063.12     2889.99     97.63 o
 -17   1  19       65.78      172.74     78.11 o
 -15   1  19     1194.27     1282.77     84.12 o
 -13   1  19        0.36      -28.54     88.62 o
 -11   1  19     8033.52     9062.01    310.93 o
  -9   1  19     3760.49     3188.90    198.27 o
  -7   1  19      721.29      618.85    130.68 o
  -5   1  19      106.57       16.52     87.12 o
  -3   1  19       17.13        1.50     96.13 o
  -1   1  19     3627.68     3716.13    199.78 o
   1   1  19       37.16      136.69    103.64 o
   3   1  19      435.27      374.02    114.16 o
   5   1  19     1217.76     1683.82    150.21 o
   7   1  19     1334.41     1721.38    172.74 o
 -36   2  19      724.51      654.90    175.74 o
 -34   2  19       55.73       24.03    166.73 o
 -32   2  19        1.71       39.05    142.70 o
 -30   2  19        0.16       39.05    145.70 o
 -28   2  19       44.29       75.10    105.15 o
 -26   2  19     1549.66     1551.64    132.18 o
 -24   2  19      252.45      289.90     73.60 o
 -22   2  19      304.06      339.47     78.11 o
 -20   2  19       66.28       99.14     54.07 o
 -18   2  19     2056.19     2218.56     99.14 o
 -16   2  19      460.34      363.50     67.59 o
 -14   2  19     4176.20     4488.20    151.71 o
 -12   2  19     2810.10     3116.80    154.71 o
 -10   2  19     2014.82     1575.68    118.66 o
  -8   2  19        9.21        9.01     75.10 o
  -6   2  19     3152.49     3101.78    187.76 o
  -4   2  19      281.42      142.70     87.12 o
  -2   2  19       39.95      -42.06     94.63 o
   0   2  19      149.28      121.67    117.16 o
   2   2  19       31.52      -27.04    145.70 o
   4   2  19      199.19      223.81    123.17 o
   6   2  19       39.39     -111.15    148.71 o
 -35   3  19      264.36      310.93    163.73 o
 -33   3  19     1661.36     1602.71    166.73 o
 -31   3  19     1548.65     1419.46    172.74 o
 -29   3  19     1667.81     1794.98    163.73 o
 -27   3  19     1812.23     1640.26    142.70 o
 -25   3  19      730.72      572.29    126.17 o
 -23   3  19      391.80      402.56     96.13 o
 -21   3  19     4275.37     4480.69    171.24 o
 -19   3  19     1139.93     1064.97    109.65 o
 -17   3  19      263.56      136.69     70.60 o
 -15   3  19      875.97      651.90     79.61 o
 -13   3  19      337.46       87.12     72.10 o
 -11   3  19       23.52       46.56     84.12 o
  -9   3  19      427.50      336.46     94.63 o
  -7   3  19     1336.12     1140.07    109.65 o
  -5   3  19     2567.23     2310.19    187.76 o
  -3   3  19      353.57      422.08    106.65 o
  -1   3  19     1526.55     1704.85    178.75 o
   1   3  19       71.03      141.19    100.64 o
   3   3  19        2.94       88.62    150.21 o
   5   3  19       16.45      -30.04    174.24 o
 -34   4  19       34.93      -27.04    172.74 o
 -32   4  19        6.73      -66.09    141.19 o
 -30   4  19     1769.83     1793.48    180.25 o
 -28   4  19       44.54       99.14    129.18 o
 -26   4  19      255.57      259.86    121.67 o
 -24   4  19     2034.21     2066.85    154.71 o
 -22   4  19     4009.61     4100.66    175.74 o
 -20   4  19      125.58       48.07     99.14 o
 -18   4  19       68.24      -18.02     94.63 o
 -16   4  19      873.32      752.54    100.64 o
 -14   4  19      272.89      213.29     76.61 o
 -12   4  19      649.30      551.26     82.61 o
 -10   4  19      102.56       28.54     64.59 o
  -8   4  19      232.73      259.86     88.62 o
  -6   4  19      138.80      154.71     78.11 o
  -4   4  19     1280.84     1189.64    108.15 o
  -2   4  19      675.72      546.75    118.66 o
   0   4  19       11.78       16.52    120.17 o
   2   4  19      223.53      210.29    133.68 o
   4   4  19        2.38        0.00    211.79 o
 -33   5  19      220.12      208.79    180.25 o
 -31   5  19       87.76       58.58    162.22 o
 -29   5  19      127.68      121.67    133.68 o
 -27   5  19     1610.00     1602.71    169.73 o
 -25   5  19     1635.67     1808.50    177.24 o
 -23   5  19    11874.34    13093.58    393.54 o
 -21   5  19      228.06      192.27    153.21 o
 -19   5  19        1.42      -70.60    102.14 o
 -17   5  19      702.84      615.85    127.68 o
 -15   5  19     3239.51     2774.33    145.70 o
 -13   5  19      557.86      195.27     90.12 o
 -11   5  19       17.06      -31.54     66.09 o
  -9   5  19      236.61      148.71     67.59 o
  -7   5  19      256.44      180.25    103.64 o
  -5   5  19      374.17      362.00     94.63 o
  -3   5  19      219.48       12.02    103.64 o
  -1   5  19      732.77      941.80    148.71 o
   1   5  19      139.58      192.27    141.19 o
   3   5  19     1873.70     1883.60    252.35 o
 -30   6  19      764.67     1022.91    261.36 o
 -28   6  19       79.14      112.66    228.32 o
 -26   6  19      288.28      193.77    169.73 o
 -24   6  19     3389.87     3486.31    228.32 o
 -22   6  19       60.16       36.05    141.19 o
 -20   6  19       66.67      -49.57    150.21 o
 -18   6  19      214.20      267.37    115.66 o
 -16   6  19       20.09       25.54    120.17 o
 -14   6  19      195.93      241.83    127.68 o
 -12   6  19        8.63       -3.00     60.08 o
 -10   6  19       71.91       45.06     63.09 o
  -8   6  19      388.31      291.40    109.65 o
  -6   6  19      612.92      579.80    120.17 o
  -4   6  19     1727.45     1928.66    169.73 o
  -2   6  19      123.28       10.51    148.71 o
   0   6  19     1088.58     1589.19    262.86 o
   2   6  19     1022.94     1095.01    175.74 o
 -29   7  19      662.63      687.95    247.84 o
 -27   7  19       88.54       10.51    210.29 o
 -25   7  19     1140.11     1116.04    214.80 o
 -23   7  19      992.02     1006.39    180.25 o
 -21   7  19      279.06      283.89    157.72 o
 -19   7  19     2213.42     2356.75    217.80 o
 -17   7  19        8.06       40.56    117.16 o
 -15   7  19        0.45      -49.57    115.66 o
 -13   7  19      484.94      630.87    153.21 o
 -11   7  19       25.52      -60.08    120.17 o
  -9   7  19      138.21      241.83    111.15 o
  -7   7  19       98.68       70.60    124.67 o
  -5   7  19        6.53      -58.58    139.69 o
  -3   7  19      195.79      270.37    130.68 o
  -1   7  19       66.64      136.69    190.76 o
 -26   8  19     2071.74     2083.38    246.34 o
 -24   8  19      626.64      778.07    192.27 o
 -22   8  19       18.50     -177.24    207.29 o
 -20   8  19      563.59      803.61    201.28 o
 -18   8  19      657.16      548.26    201.28 o
 -16   8  19      106.97      315.44    175.74 o
 -14   8  19     1012.34     1362.38    160.72 o
 -12   8  19       39.81      124.67    132.18 o
 -10   8  19      274.25      256.85    139.69 o
  -8   8  19      350.21      340.97    124.67 o
  -6   8  19      398.67      467.14    148.71 o
  -4   8  19       26.65       91.63    184.76 o
 -21   9  19      815.81      824.64    210.29 o
 -19   9  19       89.49      120.17    198.27 o
 -17   9  19       87.74       33.05    187.76 o
 -15   9  19       10.82      -93.13    201.28 o
 -13   9  19      794.24      742.02    166.73 o
 -11   9  19      888.95      830.65    142.70 o
  -9   9  19       13.90     -172.74    172.74 o
 -36   0  20      384.40      109.65    322.95 o
 -34   0  20       25.11       42.06    204.28 o
 -32   0  20      716.18      761.55    204.28 o
 -30   0  20      493.77      331.96    234.32 o
 -28   0  20      252.93      141.19     96.13 o
 -26   0  20     1154.38     1206.17    129.18 o
 -24   0  20     1852.32     2050.33    133.68 o
 -22   0  20     1388.47     1192.65    117.16 o
 -20   0  20       32.85        9.01     99.14 o
 -18   0  20     7887.83     7345.14    279.39 o
 -16   0  20    19538.90    21973.83    666.92 o
 -14   0  20     3063.37     2868.96    183.25 o
 -12   0  20     4583.62     3899.38    286.90 o
 -10   0  20     1642.93     1110.03    241.83 o
  -8   0  20     1186.60      396.55    171.24 o
  -6   0  20     7110.16     7471.31    907.25 o
  -4   0  20      526.17      710.48    273.38 o
  -2   0  20     9691.56    10060.89    551.26 o
   0   0  20       13.89     -106.65    205.78 o
   2   0  20     5286.15     5583.21    434.10 o
   4   0  20       62.39      111.15    262.86 o
   6   0  20     6762.60     7520.88    392.04 o
 -35   1  20        5.50       42.06    184.76 o
 -33   1  20      207.22      354.49    162.22 o
 -31   1  20       10.21       63.09    150.21 o
 -29   1  20       73.91       73.60    103.64 o
 -27   1  20       20.94       87.12     85.62 o
 -25   1  20      608.24      717.99     94.63 o
 -23   1  20     1710.97     1761.93     93.13 o
 -21   1  20      346.48      345.48     73.60 o
 -19   1  20      243.50      243.34     76.61 o
 -17   1  20       63.58       94.63     72.10 o
 -15   1  20      218.53      195.27     93.13 o
 -13   1  20       10.04      -25.54     67.59 o
 -11   1  20     3734.93     3708.62    232.82 o
  -9   1  20      567.65      259.86     84.12 o
  -7   1  20       34.31       51.07     93.13 o
  -5   1  20       62.20        9.01     72.10 o
  -3   1  20      337.84      423.58    168.23 o
  -1   1  20      643.45      799.10    196.77 o
   1   1  20       50.83      -64.59    186.26 o
   3   1  20     1250.37     1772.45    246.34 o
   5   1  20       10.37      121.67    166.73 o
 -36   2  20       35.36      130.68    180.25 o
 -34   2  20      123.76      271.88    192.27 o
 -32   2  20      824.72      862.19    139.69 o
 -30   2  20     2054.17     2175.00    147.20 o
 -28   2  20      136.56      234.32    108.15 o
 -26   2  20     1271.52     1317.32    114.16 o
 -24   2  20     1047.14     1111.53    105.15 o
 -22   2  20     4405.49     4569.31    157.72 o
 -20   2  20     2329.46     2428.85    118.66 o
 -18   2  20     6725.93     6550.54    163.73 o
 -16   2  20      401.76      363.50     60.08 o
 -14   2  20     5830.32     5888.13    208.79 o
 -12   2  20     1912.92     1945.19    141.19 o
 -10   2  20     1519.75     1832.53    132.18 o
  -8   2  20      309.61      153.21     76.61 o
  -6   2  20     6068.87     6597.11    280.89 o
  -4   2  20        0.23        9.01     66.09 o
  -2   2  20     8549.44    10485.97    422.08 o
   0   2  20      601.49      677.44    238.83 o
   2   2  20    13206.90    15276.09    459.63 o
   4   2  20      585.06      929.78    166.73 o
 -35   3  20       29.72      -18.02    169.73 o
 -33   3  20        5.69       18.02    175.74 o
 -31   3  20       11.66      -16.52    147.20 o
 -29   3  20     1498.51     1547.14    174.24 o
 -27   3  20      291.05      285.39    126.17 o
 -25   3  20      652.41      728.51    150.21 o
 -23   3  20      148.41      198.27     87.12 o
 -21   3  20     1380.71     1712.36    120.17 o
 -19   3  20      270.63      369.51     85.62 o
 -17   3  20      235.93      174.24     73.60 o
 -15   3  20     2713.61     2527.99    127.68 o
 -13   3  20      212.13      115.66     82.61 o
 -11   3  20     1398.72     1165.61    177.24 o
  -9   3  20      374.94      172.74     76.61 o
  -7   3  20        5.90       10.51     72.10 o
  -5   3  20      502.73      123.17     70.60 o
  -3   3  20       44.18      -13.52    150.21 o
  -1   3  20      474.20      485.17    144.20 o
   1   3  20       98.90       72.10    144.20 o
   3   3  20      309.82      383.03    151.71 o
 -34   4  20      341.40      304.92    171.24 o
 -32   4  20       72.58      118.66    150.21 o
 -30   4  20     1339.21     1488.55    172.74 o
 -28   4  20      310.60      438.61    147.20 o
 -26   4  20     2995.82     3182.89    202.78 o
 -24   4  20     2962.80     3492.32    202.78 o
 -22   4  20     5679.34     5979.75    222.31 o
 -20   4  20      448.38      408.56    118.66 o
 -18   4  20     5045.06     5315.84    193.77 o
 -16   4  20     1056.89      988.36    100.64 o
 -14   4  20     2139.83     1787.47    121.67 o
 -12   4  20     1197.50      725.50    123.17 o
 -10   4  20     8724.56    10457.44    319.94 o
  -8   4  20      149.61       19.53     66.09 o
  -6   4  20     3131.25     3936.93    184.76 o
  -4   4  20      425.89      510.70    153.21 o
  -2   4  20     2228.26     2439.37    195.27 o
   0   4  20      346.67      423.58    145.70 o
   2   4  20     5630.95     6577.58    261.36 o
 -33   5  20       46.87        0.00    180.25 o
 -31   5  20       98.96      159.22    192.27 o
 -29   5  20      779.29      719.49    169.73 o
 -27   5  20      513.01      383.03    171.24 o
 -25   5  20     2514.96     2570.05    205.78 o
 -23   5  20      636.00      751.04    181.75 o
 -21   5  20      843.52      857.68    157.72 o
 -19   5  20      951.86     1003.39    124.67 o
 -17   5  20      342.83      201.28     72.10 o
 -15   5  20      577.89      258.36     82.61 o
 -13   5  20       26.93      -10.51     66.09 o
 -11   5  20     4729.12     4971.86    180.25 o
  -9   5  20      978.61      579.80     97.63 o
  -7   5  20       38.61      111.15    133.68 o
  -5   5  20      943.72     1171.62    154.71 o
  -3   5  20      713.83      675.93    160.72 o
  -1   5  20       65.54       37.55    192.27 o
   1   5  20     1088.56     1617.73    237.33 o
 -30   6  20      106.91       30.04    174.24 o
 -28   6  20        0.04       -9.01    183.25 o
 -26   6  20     5095.96     5326.35    310.93 o
 -24   6  20        0.69       -7.51    151.71 o
 -22   6  20     2543.12     2945.57    225.31 o
 -20   6  20     2316.14     2628.63    210.29 o
 -18   6  20      469.11      555.77    120.17 o
 -16   6  20       29.35       43.56    109.65 o
 -14   6  20     1407.07      509.20     87.12 o
 -12   6  20      563.58      231.32     79.61 o
 -10   6  20     1155.38      794.60    126.17 o
  -8   6  20      749.53      669.92    139.69 o
  -6   6  20      481.87      584.31    166.73 o
  -4   6  20      112.40       51.07    175.74 o
  -2   6  20      922.73      905.75    210.29 o
   0   6  20      822.88      863.69    217.80 o
 -27   7  20      152.16      190.76    213.29 o
 -25   7  20       21.83       37.55    214.80 o
 -23   7  20      468.44      501.69    184.76 o
 -21   7  20      347.67      530.23    199.78 o
 -19   7  20      575.85      633.88    183.25 o
 -17   7  20        7.14      -31.54    139.69 o
 -15   7  20      176.07      255.35    144.20 o
 -13   7  20      182.59      189.26    114.16 o
 -11   7  20        6.74       24.03    115.66 o
  -9   7  20        7.55       85.62    142.70 o
  -7   7  20       50.87     -124.67    160.72 o
  -5   7  20        1.83        6.01    183.25 o
  -3   7  20     2428.39     2281.65    250.85 o
 -24   8  20      289.37      414.57    234.32 o
 -22   8  20      670.68      606.84    190.76 o
 -20   8  20       89.04       10.51    226.81 o
 -18   8  20     1241.18     1174.62    226.81 o
 -16   8  20       54.69      -28.54    171.24 o
 -14   8  20      369.98      359.00    139.69 o
 -12   8  20      281.39      303.42    130.68 o
 -10   8  20     1388.86     1155.09    157.72 o
  -8   8  20      291.36      247.84    150.21 o
  -6   8  20     1650.83     1569.67    205.78 o
 -17   9  20      345.47      255.35    220.80 o
 -15   9  20       76.71      124.67    216.30 o
 -35   1  21     2224.08     2446.88    219.30 o
 -33   1  21     1673.23     1556.15    205.78 o
 -31   1  21     2019.17     2275.64    187.76 o
 -29   1  21      595.11      714.99    111.15 o
 -27   1  21     3181.10     3041.70    145.70 o
 -25   1  21       91.54      163.73     93.13 o
 -23   1  21     8908.78     9204.71    213.29 o
 -21   1  21       26.37      -24.03     64.59 o
 -19   1  21     4107.57     4407.08    165.23 o
 -17   1  21      129.43      123.17     84.12 o
 -15   1  21     1198.19     1275.26    106.65 o
 -13   1  21     5117.27     5727.41    268.87 o
 -11   1  21     3339.90     3107.79    225.31 o
  -9   1  21        6.38      -16.52    102.14 o
  -7   1  21     2820.31     2377.78    234.32 o
  -5   1  21        6.34      -45.06     76.61 o
  -3   1  21      681.46      413.07    154.71 o
  -1   1  21       45.35       -1.50    162.22 o
   1   1  21     1468.46     1389.42    214.80 o
   3   1  21       52.84       94.63    214.80 o
 -34   2  21       14.79       36.05    141.19 o
 -32   2  21      741.06      821.63    129.18 o
 -30   2  21      578.32      699.97    130.68 o
 -28   2  21      128.83      238.83    118.66 o
 -26   2  21       28.36       64.59     78.11 o
 -24   2  21      306.98      374.02     99.14 o
 -22   2  21      335.85      342.47     90.12 o
 -20   2  21     1196.05     1398.43    111.15 o
 -18   2  21     2256.32     2197.53    114.16 o
 -16   2  21      180.22      123.17     93.13 o
 -14   2  21       33.05      -31.54     76.61 o
 -12   2  21     5406.44     4785.61    198.27 o
 -10   2  21     1079.02      560.27     96.13 o
  -8   2  21       79.58       10.51     79.61 o
  -6   2  21      237.70       75.10     66.09 o
  -4   2  21       48.22      -27.04    165.23 o
  -2   2  21      808.99     1128.06    193.77 o
   0   2  21       48.50       37.55    199.78 o
   2   2  21      255.84      253.85    211.79 o
 -35   3  21     4110.11     4594.84    238.83 o
 -33   3  21      531.12      265.87    148.71 o
 -31   3  21     6186.13     6428.87    238.83 o
 -29   3  21     2998.07     3028.18    190.76 o
 -27   3  21     7731.57     8931.33    268.87 o
 -25   3  21      467.75      642.89    142.70 o
 -23   3  21     6737.40     7894.90    216.30 o
 -21   3  21     5480.56     5490.08    175.74 o
 -19   3  21     2488.73     2579.06    141.19 o
 -17   3  21     1084.23      766.06     97.63 o
 -15   3  21     5169.05     5721.40    222.31 o
 -13   3  21      125.31       84.12     75.10 o
 -11   3  21     2091.45     1999.26    151.71 o
  -9   3  21     2023.62     1544.13    142.70 o
  -7   3  21     8067.08     9150.63    352.99 o
  -5   3  21     2069.76     2036.81    208.79 o
  -3   3  21     4835.29     5877.61    327.45 o
  -1   3  21      281.89      277.88    157.72 o
   1   3  21        0.44     -129.18    153.21 o
   3   3  21     2560.66     3149.85    261.36 o
 -34   4  21        0.25      102.14    171.24 o
 -32   4  21     1244.37     1236.21    165.23 o
 -30   4  21     1742.08     1614.73    172.74 o
 -28   4  21       13.15       13.52    181.75 o
 -26   4  21       18.35       -9.01    145.70 o
 -24   4  21      665.09      654.90    175.74 o
 -22   4  21      138.54      265.87    105.15 o
 -20   4  21      749.27      648.90    103.64 o
 -18   4  21       89.47       96.13     72.10 o
 -16   4  21     8795.90     9267.79    247.84 o
 -14   4  21      133.88       81.11     72.10 o
 -12   4  21      188.52      100.64     70.60 o
 -10   4  21      423.54      103.64     85.62 o
  -8   4  21     1029.62      339.47     91.63 o
  -6   4  21       39.21      133.68    174.24 o
  -4   4  21      964.84      973.34    159.22 o
  -2   4  21      568.98      383.03    160.72 o
   0   4  21      459.52      524.22    205.78 o
 -31   5  21     5434.86     5978.25    309.43 o
 -29   5  21     1927.03     2038.31    214.80 o
 -27   5  21     1728.30     2059.34    207.29 o
 -25   5  21      298.00      163.73    186.26 o
 -23   5  21     1912.01     2023.29    195.27 o
 -21   5  21      795.38      805.11    124.67 o
 -19   5  21     4476.02     4872.73    192.27 o
 -17   5  21      587.51      354.49     87.12 o
 -15   5  21     2169.44     1757.43    132.18 o
 -13   5  21       69.47       12.02     85.62 o
 -11   5  21     3026.02     3016.16    186.26 o
  -9   5  21      951.22      877.21    145.70 o
  -7   5  21     2575.98     3097.28    180.25 o
  -5   5  21      860.70      824.64    190.76 o
  -3   5  21     2246.32     2619.62    319.94 o
  -1   5  21     4160.08     4606.86    279.39 o
 -30   6  21       61.44       42.06    222.31 o
 -28   6  21      265.63      246.34    246.34 o
 -26   6  21        0.04     -114.16    184.76 o
 -24   6  21       78.14       15.02    156.22 o
 -22   6  21      250.95      219.30    171.24 o
 -20   6  21     2472.29     2651.16    244.84 o
 -18   6  21       33.77       48.07     63.09 o
 -16   6  21      605.50      225.31     69.10 o
 -14   6  21      241.08      136.69     85.62 o
 -12   6  21      778.60      950.81    145.70 o
 -10   6  21        4.08      -15.02    127.68 o
  -8   6  21      940.29     1201.66    159.22 o
  -6   6  21     1089.65     1194.15    193.77 o
  -4   6  21       16.96      -42.06    184.76 o
  -2   6  21     1045.54      627.87    247.84 o
 -27   7  21      923.72     1311.31    253.85 o
 -25   7  21      928.38     1049.95    226.81 o
 -23   7  21      960.39      865.19    196.77 o
 -21   7  21       87.23       82.61    157.72 o
 -19   7  21     1094.45     1571.17    246.34 o
 -17   7  21      506.89      369.51    178.75 o
 -15   7  21     2093.58     1984.24    162.22 o
 -13   7  21      739.58      659.41    153.21 o
 -11   7  21     1076.99     1099.52    159.22 o
  -9   7  21      159.76      100.64    151.71 o
  -7   7  21       79.53      114.16    171.24 o
  -5   7  21     2239.62     2280.15    211.79 o
 -22   8  21      761.95      826.14    226.81 o
 -20   8  21      870.62      767.56    214.80 o
 -18   8  21       32.11       34.55    172.74 o
 -16   8  21     3380.59     3492.32    273.38 o
 -14   8  21       13.78      -42.06    154.71 o
 -12   8  21       30.28       15.02    142.70 o
 -10   8  21      185.49      270.37    168.23 o
 -36   0  22     4328.56     4503.22    327.45 o
 -34   0  22       21.46       36.05    253.85 o
 -32   0  22      678.09      892.23    298.91 o
 -30   0  22     1478.90     1240.71    276.38 o
 -28   0  22      557.02      606.84    172.74 o
 -26   0  22      355.91      333.46    127.68 o
 -24   0  22      146.15      270.37    135.19 o
 -22   0  22     5826.05     5808.52    259.86 o
 -20   0  22     1600.39     1542.63    154.71 o
 -18   0  22        0.60      -25.54    133.68 o
 -16   0  22     2212.50     2370.27    219.30 o
 -14   0  22      486.59      237.33     91.63 o
 -12   0  22     1125.84      306.42    160.72 o
 -10   0  22       10.09      -55.58     75.10 o
  -8   0  22     1164.54      656.41    240.33 o
  -6   0  22      913.17     1075.48    244.84 o
  -4   0  22      134.78      207.29    235.83 o
  -2   0  22      473.44      178.75    240.33 o
   0   0  22      145.95      504.70    375.52 o
   2   0  22       23.54     -204.28    387.53 o
 -35   1  22        0.80        6.01    187.76 o
 -33   1  22       97.03      229.82    201.28 o
 -31   1  22        2.40        9.01    120.17 o
 -29   1  22       59.39     -102.14    102.14 o
 -27   1  22      372.15      383.03    124.67 o
 -25   1  22       88.68      163.73     97.63 o
 -23   1  22      178.81       93.13     93.13 o
 -21   1  22     3341.08     3152.85    151.71 o
 -19   1  22      234.79      135.19     87.12 o
 -17   1  22      641.74      730.01    112.66 o
 -15   1  22      972.64      713.48     85.62 o
 -13   1  22     1276.06      824.64    112.66 o
 -11   1  22       66.31       45.06     70.60 o
  -9   1  22        3.41       52.57    100.64 o
  -7   1  22       85.15       12.02     61.59 o
  -5   1  22      883.57      609.84    171.24 o
  -3   1  22       13.25       -9.01    169.73 o
  -1   1  22      393.54      653.40    232.82 o
   1   1  22      155.02      324.45    225.31 o
 -34   2  22       27.97      -30.04    175.74 o
 -32   2  22      930.54      793.09    150.21 o
 -30   2  22      867.11      844.17    144.20 o
 -28   2  22     1000.21     1024.41    156.22 o
 -26   2  22     2112.71     2376.28    141.19 o
 -24   2  22     1261.35     1158.10    114.16 o
 -22   2  22     2831.14     2859.95    148.71 o
 -20   2  22      103.97      240.33    126.17 o
 -18   2  22     2859.27     2843.43    130.68 o
 -16   2  22       24.89      -42.06     69.10 o
 -14   2  22       20.74        7.51     63.09 o
 -12   2  22      706.80      333.46     90.12 o
 -10   2  22       44.82       72.10     81.11 o
  -8   2  22      477.40      132.18     67.59 o
  -6   2  22      288.73       54.07     72.10 o
  -4   2  22        8.72      -61.59    172.74 o
  -2   2  22     1099.97     1135.57    204.28 o
   0   2  22     1497.72     1945.19    261.36 o
 -33   3  22       94.69       79.61    156.22 o
 -31   3  22      114.03      229.82    136.69 o
 -29   3  22      100.77      -37.55    150.21 o
 -27   3  22      174.14      169.73    130.68 o
 -25   3  22      493.59      458.13    129.18 o
 -23   3  22      388.83      318.44    102.14 o
 -21   3  22     2033.34     1856.56    147.20 o
 -19   3  22     2425.56     2877.97    163.73 o
 -17   3  22        1.17       10.51     72.10 o
 -15   3  22      503.68      301.92     87.12 o
 -13   3  22      415.28      157.72     75.10 o
 -11   3  22       17.75      -24.03     57.08 o
  -9   3  22      475.92       94.63     81.11 o
  -7   3  22       47.71      -57.08    181.75 o
  -5   3  22       59.59      295.91    199.78 o
  -3   3  22      341.26      264.36    216.30 o
  -1   3  22       67.31     -121.67    178.75 o
   1   3  22      607.91      833.65    178.75 o
 -32   4  22      993.00     1070.98    205.78 o
 -30   4  22       38.34     -157.72    157.72 o
 -28   4  22     2768.06     2877.97    216.30 o
 -26   4  22     3981.08     4186.28    211.79 o
 -24   4  22      444.67      584.31    147.20 o
 -22   4  22      432.58      488.17    106.65 o
 -20   4  22      600.08      893.73    117.16 o
 -18   4  22     3103.58     2555.03    151.71 o
 -16   4  22      238.66       16.52     63.09 o
 -14   4  22      517.51      135.19     79.61 o
 -12   4  22      262.30      169.73     73.60 o
 -10   4  22      281.17       96.13     63.09 o
  -8   4  22        4.86       40.56    118.66 o
  -6   4  22      362.85      303.42    145.70 o
  -4   4  22      233.47      208.79    144.20 o
  -2   4  22      236.32      222.31    169.73 o
 -31   5  22       69.34      141.19    189.26 o
 -29   5  22     1028.36     1045.44    204.28 o
 -27   5  22      103.30       67.59    193.77 o
 -25   5  22       93.70      -10.51    165.23 o
 -23   5  22      187.14      147.20    178.75 o
 -21   5  22     2693.12     3041.70    166.73 o
 -19   5  22      911.57      392.04     88.62 o
 -17   5  22      821.68      112.66     61.59 o
 -15   5  22      568.45      321.44     88.62 o
 -13   5  22       91.67       -9.01     63.09 o
 -11   5  22      336.61      271.88    154.71 o
  -9   5  22      135.66      235.83    151.71 o
  -7   5  22     1395.07     1396.93    198.27 o
  -5   5  22       68.66      133.68    270.37 o
  -3   5  22     2714.91     3053.72    313.93 o
 -28   6  22      857.97      767.56    232.82 o
 -26   6  22      974.88      890.73    208.79 o
 -24   6  22      284.67      264.36    184.76 o
 -22   6  22      338.86      339.47    222.31 o
 -20   6  22      266.48      121.67    148.71 o
 -18   6  22       52.62       28.54     66.09 o
 -16   6  22     1175.69      501.69     91.63 o
 -14   6  22     1239.16     1267.75    168.23 o
 -12   6  22      297.87      177.24    135.19 o
 -10   6  22      853.39     1067.97    168.23 o
  -8   6  22      522.77      721.00    235.83 o
  -6   6  22       38.68     -222.31    280.89 o
  -4   6  22       33.11       37.55    289.90 o
 -25   7  22      799.30      578.30    204.28 o
 -23   7  22     1068.53     1204.66    198.27 o
 -21   7  22      572.71      767.56    198.27 o
 -19   7  22      822.07     1096.51    157.72 o
 -17   7  22      510.35      569.29    139.69 o
 -15   7  22      547.56      534.74    154.71 o
 -13   7  22      179.70      250.85    156.22 o
 -11   7  22     1589.97     1891.11    196.77 o
  -9   7  22      265.65       36.05    162.22 o
 -18   8  22     3363.28     3642.53    220.80 o
 -16   8  22       23.18      244.84    177.24 o
 -14   8  22      848.60      611.34    154.71 o
 -35   1  23     1151.25      886.22    207.29 o
 -33   1  23        0.57      -33.05    178.75 o
 -31   1  23       72.45        4.51    130.68 o
 -29   1  23      225.79      211.79    133.68 o
 -27   1  23      617.85      594.82    115.66 o
 -25   1  23      690.22      791.59    135.19 o
 -23   1  23        3.70       87.12    112.66 o
 -21   1  23     3827.23     4078.13    172.74 o
 -19   1  23     4724.48     5410.47    192.27 o
 -17   1  23       31.98      -82.61    111.15 o
 -15   1  23      808.17      440.11     93.13 o
 -13   1  23      909.94      231.32     81.11 o
 -11   1  23       16.66      -63.09     72.10 o
  -9   1  23     1862.13     2159.98    204.28 o
  -7   1  23       54.23      -13.52     72.10 o
  -5   1  23     5533.03     7543.41    351.49 o
  -3   1  23      287.69      306.42    219.30 o
  -1   1  23        0.13      108.15    189.26 o
 -34   2  23      127.42      217.80    180.25 o
 -32   2  23       19.87       27.04    151.71 o
 -30   2  23        0.06       78.11    142.70 o
 -28   2  23       98.90      -93.13    132.18 o
 -26   2  23      231.90      175.74    108.15 o
 -24   2  23      750.25      561.78    118.66 o
 -22   2  23     1766.75     1889.61    147.20 o
 -20   2  23     1088.80     1079.99    127.68 o
 -18   2  23     2857.54     2627.13    168.23 o
 -16   2  23      427.48      114.16     64.59 o
 -14   2  23     1574.10     1733.39    198.27 o
 -12   2  23      470.91      177.24     67.59 o
 -10   2  23      611.23      115.66     88.62 o
  -8   2  23      376.49       52.57     90.12 o
  -6   2  23       52.54      -12.02    166.73 o
  -4   2  23      422.58      372.51    189.26 o
  -2   2  23      170.51      384.53    228.32 o
 -33   3  23        3.81      -96.13    157.72 o
 -31   3  23      344.12      228.32    160.72 o
 -29   3  23      722.17      908.75    166.73 o
 -27   3  23      148.48      273.38    144.20 o
 -25   3  23       64.29      109.65    102.14 o
 -23   3  23      371.51      153.21    117.16 o
 -21   3  23     2465.00     2598.59    154.71 o
 -19   3  23      120.04      270.37    115.66 o
 -17   3  23      287.38      228.32     87.12 o
 -15   3  23      275.44       94.63     69.10 o
 -13   3  23      333.16       79.61     81.11 o
 -11   3  23       29.35        7.51     60.08 o
  -9   3  23      789.51       69.10     72.10 o
  -7   3  23        1.94      -15.02    202.78 o
  -5   3  23     3264.19     3227.96    285.39 o
  -3   3  23       59.12       13.52    183.25 o
 -32   4  23     2771.62     3258.00    217.80 o
 -30   4  23     1384.95     1715.37    205.78 o
 -28   4  23      488.05      402.56    153.21 o
 -26   4  23      509.79      497.19    145.70 o
 -24   4  23     2166.87     2239.59    165.23 o
 -22   4  23      175.53      292.90    114.16 o
 -20   4  23      328.89      506.20    154.71 o
 -18   4  23      494.25      129.18     61.59 o
 -16   4  23      501.87      231.32     82.61 o
 -14   4  23      209.98      141.19     78.11 o
 -12   4  23      648.63      159.22     88.62 o
 -10   4  23      524.21      594.82    160.72 o
  -8   4  23      203.97      144.20    177.24 o
  -6   4  23      438.57      399.55    189.26 o
  -4   4  23      102.24     -129.18    166.73 o
 -29   5  23      100.85      285.39    172.74 o
 -27   5  23       67.28      -24.03    163.73 o
 -25   5  23      460.31      345.48    165.23 o
 -23   5  23     1988.45     1885.10    175.74 o
 -21   5  23      141.19      286.90    123.17 o
 -19   5  23      402.05      249.34    130.68 o
 -17   5  23     2883.05     1757.43    193.77 o
 -15   5  23      383.83      160.72     73.60 o
 -13   5  23      420.97      404.06    135.19 o
 -11   5  23        0.31       48.07    121.67 o
  -9   5  23       49.55      138.19    166.73 o
  -7   5  23      759.26      662.41    208.79 o
  -5   5  23      309.35      319.94    205.78 o
 -28   6  23     1652.98     1760.43    270.37 o
 -26   6  23      174.92      -51.07    195.27 o
 -24   6  23      297.93      153.21    208.79 o
 -22   6  23      629.60      635.38    168.23 o
 -20   6  23      220.49      304.92    147.20 o
 -18   6  23      731.60      533.24    189.26 o
 -16   6  23        8.27      -13.52    141.19 o
 -14   6  23     1384.35     1524.60    192.27 o
 -12   6  23       55.02       84.12    154.71 o
 -10   6  23     1097.52     1153.59    180.25 o
  -8   6  23      408.36      509.20    243.34 o
 -23   7  23      356.06      349.98    201.28 o
 -21   7  23        0.67      -28.54    142.70 o
 -19   7  23        0.61      -94.63    156.22 o
 -17   7  23      275.98      202.78    157.72 o
 -15   7  23       27.49      165.23    154.71 o
 -13   7  23     2329.12     2688.71    216.30 o
 -11   7  23       25.45       -3.00    148.71 o
 -34   0  24       14.10        9.01    258.36 o
 -32   0  24     2894.47     3107.79    473.15 o
 -30   0  24      135.79      -90.12    201.28 o
 -28   0  24      227.35      626.36    225.31 o
 -26   0  24     1178.55     1285.77    256.85 o
 -24   0  24     3133.81     3098.78    246.34 o
 -22   0  24       62.36      232.82    159.22 o
 -20   0  24     1541.17     1293.29    190.76 o
 -18   0  24      539.97      506.20    196.77 o
 -16   0  24     3630.77     4258.38    283.89 o
 -14   0  24     2219.31     2440.87    318.44 o
 -12   0  24      892.47       70.60     79.61 o
 -10   0  24      653.54      360.50    237.33 o
  -8   0  24      630.09      803.61    259.86 o
  -6   0  24     1835.95     1517.09    316.94 o
  -4   0  24     1251.89     1562.16    426.59 o
  -2   0  24     9587.21    10762.36    689.45 o
 -33   1  24      248.28      217.80    211.79 o
 -31   1  24      254.63      252.35    162.22 o
 -29   1  24       41.86       13.52    133.68 o
 -27   1  24       21.03       84.12    127.68 o
 -25   1  24     1182.54     1357.87    172.74 o
 -23   1  24      114.71      267.37    163.73 o
 -21   1  24       72.77      -52.57    109.65 o
 -19   1  24     5720.78     6615.13    226.81 o
 -17   1  24      775.14      943.30    178.75 o
 -15   1  24       81.52       -3.00     66.09 o
 -13   1  24       82.44       37.55     87.12 o
 -11   1  24       50.24       37.55     61.59 o
  -9   1  24       11.20       25.54     90.12 o
  -7   1  24       48.12     -132.18    175.74 o
  -5   1  24       73.54       -1.50    211.79 o
  -3   1  24       86.92       78.11    202.78 o
 -34   2  24       23.35     -108.15    276.38 o
 -32   2  24      150.36       61.59    139.69 o
 -30   2  24        6.30      -61.59    132.18 o
 -28   2  24      372.13      410.07    136.69 o
 -26   2  24      411.08      596.32    129.18 o
 -24   2  24       61.77      249.34    129.18 o
 -22   2  24      525.14      791.59    130.68 o
 -20   2  24      114.75       36.05    117.16 o
 -18   2  24      126.80      225.31    120.17 o
 -16   2  24      120.69       19.53     61.59 o
 -14   2  24      778.35      429.59     91.63 o
 -12   2  24        7.03       30.04     58.58 o
 -10   2  24     1551.96     1643.27    234.32 o
  -8   2  24     1516.73     1901.63    282.39 o
  -6   2  24     8560.76    10041.36    429.59 o
  -4   2  24      320.52      186.26    213.29 o
 -33   3  24        1.46        6.01    165.23 o
 -31   3  24      160.80      324.45    139.69 o
 -29   3  24        0.38       24.03    139.69 o
 -27   3  24      197.84      234.32    168.23 o
 -25   3  24      193.97       82.61    145.70 o
 -23   3  24      245.26      342.47    114.16 o
 -21   3  24       97.14       10.51    118.66 o
 -19   3  24     3880.11     3656.05    189.26 o
 -17   3  24      830.95      422.08     97.63 o
 -15   3  24        6.72        7.51     58.58 o
 -13   3  24      323.16       79.61     75.10 o
 -11   3  24       36.87       -4.51     55.58 o
  -9   3  24       15.70       -4.51    174.24 o
  -7   3  24       80.57      232.82    214.80 o
  -5   3  24      724.37      824.64    249.34 o
 -30   4  24       34.15       45.06    154.71 o
 -28   4  24       45.19      -27.04    166.73 o
 -26   4  24      100.94      -34.55    151.71 o
 -24   4  24      673.47      594.82    144.20 o
 -22   4  24      517.88      563.28    144.20 o
 -20   4  24        1.16        3.00    114.16 o
 -18   4  24       23.05       69.10    136.69 o
 -16   4  24      510.34       72.10     61.59 o
 -14   4  24      133.07       36.05     61.59 o
 -12   4  24      122.56      105.15    123.17 o
 -10   4  24     1164.26     1553.14    163.73 o
  -8   4  24        8.51      -57.08    213.29 o
  -6   4  24     7397.83     9586.23    444.61 o
 -29   5  24      760.07      557.27    183.25 o
 -27   5  24      281.98      246.34    160.72 o
 -25   5  24      112.23       88.62    157.72 o
 -23   5  24     1514.74     1481.04    195.27 o
 -21   5  24        2.19       42.06    160.72 o
 -19   5  24      537.99      722.50    160.72 o
 -17   5  24        7.52      130.68    127.68 o
 -15   5  24      158.67       25.54    145.70 o
 -13   5  24        9.97      -28.54    142.70 o
 -11   5  24       25.04       27.04    151.71 o
  -9   5  24      755.23      681.94    166.73 o
 -26   6  24       19.26       42.06    174.24 o
 -24   6  24       47.66      -90.12    171.24 o
 -22   6  24       34.16       90.12    166.73 o
 -20   6  24      141.27      148.71    160.72 o
 -18   6  24      516.66      665.42    153.21 o
 -16   6  24        4.41       40.56    148.71 o
 -14   6  24       20.85        1.50    159.22 o
 -12   6  24       26.01        7.51    183.25 o
 -33   1  25      585.00      207.29    325.95 o
 -31   1  25      690.66      838.16    222.31 o
 -29   1  25       35.01       85.62    118.66 o
 -27   1  25      182.03      273.38    160.72 o
 -25   1  25       52.04      105.15    151.71 o
 -23   1  25     3013.53     3663.56    217.80 o
 -21   1  25     2802.44     3032.69    211.79 o
 -19   1  25    10740.38    11681.63    325.95 o
 -17   1  25     1348.75     1712.36    171.24 o
 -15   1  25     6843.07     8477.70    324.45 o
 -13   1  25     1287.96     1393.92    196.77 o
 -11   1  25     4423.79     5027.44    255.35 o
  -9   1  25     1380.22     1568.16    300.41 o
  -7   1  25     8641.49     9544.17    411.57 o
  -5   1  25     1018.78     1248.22    262.86 o
 -32   2  25        0.07        3.00    150.21 o
 -30   2  25       40.23     -148.71    148.71 o
 -28   2  25      243.87      187.76    201.28 o
 -26   2  25        6.06      -27.04    124.67 o
 -24   2  25      978.57     1179.13    144.20 o
 -22   2  25     1654.82     2006.77    181.75 o
 -20   2  25      436.40      208.79    147.20 o
 -18   2  25       17.41     -123.17    142.70 o
 -16   2  25      532.69      594.82    136.69 o
 -14   2  25      722.87      727.00    147.20 o
 -12   2  25      554.26      623.36    165.23 o
 -10   2  25       25.52       -7.51    178.75 o
  -8   2  25       65.11      -60.08    219.30 o
  -6   2  25       69.17     -148.71    270.37 o
 -31   3  25     1095.97     1544.13    199.78 o
 -29   3  25     2161.14     2454.39    195.27 o
 -27   3  25      865.77      923.78    175.74 o
 -25   3  25       11.89       18.02    130.68 o
 -23   3  25     5757.55     6993.65    264.36 o
 -21   3  25     1227.24     1162.60    144.20 o
 -19   3  25     4270.46     4775.09    217.80 o
 -17   3  25      880.03      868.20    151.71 o
 -15   3  25    10784.44    12407.13    339.47 o
 -13   3  25     1542.49     1505.08    160.72 o
 -11   3  25     9938.38    12016.59    407.06 o
  -9   3  25      266.26      120.17    199.78 o
  -7   3  25     5592.82     6117.94    342.47 o
 -30   4  25        9.45      114.16    177.24 o
 -28   4  25     1543.77     1401.43    189.26 o
 -26   4  25     1462.27     1822.02    240.33 o
 -24   4  25      561.57      591.82    162.22 o
 -22   4  25      396.70      345.48    150.21 o
 -20   4  25       79.02      192.27    163.73 o
 -18   4  25       62.86       54.07    123.17 o
 -16   4  25      984.55     1043.94    160.72 o
 -14   4  25       26.12      195.27    165.23 o
 -12   4  25      564.45      635.38    154.71 o
 -10   4  25      127.12      138.19    229.82 o
  -8   4  25      379.24      321.44    288.40 o
 -27   5  25     1990.99     2344.74    198.27 o
 -25   5  25     1834.52     2147.97    234.32 o
 -23   5  25     1405.32     1324.83    237.33 o
 -21   5  25       25.74      -55.58    144.20 o
 -19   5  25     1704.95     1955.70    195.27 o
 -17   5  25      839.88     1192.65    174.24 o
 -15   5  25     3284.70     3938.44    228.32 o
 -13   5  25      581.68      626.36    165.23 o
 -11   5  25     7038.69     8306.47    371.01 o
 -22   6  25      564.67      736.02    210.29 o
 -20   6  25      135.82      193.77    192.27 o
 -18   6  25      254.89      268.87    157.72 o
 -16   6  25     1166.79     1243.72    190.76 o
 -30   0  26     2104.79     2187.02    309.43 o
 -28   0  26     2795.59     3128.82    336.46 o
 -26   0  26        9.45       57.08    243.34 o
 -24   0  26     2764.19     2603.09    265.87 o
 -22   0  26        3.35       -4.51    178.75 o
 -20   0  26     6298.24     7294.07    324.45 o
 -18   0  26      102.76       -1.50    148.71 o
 -16   0  26     1480.17     1856.56    396.55 o
 -14   0  26      752.74     1086.00    309.43 o
 -12   0  26     2642.42     3304.56    375.52 o
 -10   0  26     1021.79     1547.14    402.56 o
  -8   0  26      111.60       54.07    279.39 o
 -31   1  26       37.69       93.13    219.30 o
 -29   1  26     1516.65     1482.55    213.29 o
 -27   1  26       88.16      141.19    120.17 o
 -25   1  26     2046.32     2164.49    183.25 o
 -23   1  26      394.47      503.19    192.27 o
 -21   1  26     1272.85     1526.11    190.76 o
 -19   1  26        1.85      -73.60    160.72 o
 -17   1  26      217.99      202.78    141.19 o
 -15   1  26        0.17      -73.60    148.71 o
 -13   1  26      175.71       -6.01    211.79 o
 -11   1  26        0.01      -45.06    196.77 o
  -9   1  26        0.37     -195.27    225.31 o
 -30   2  26     2176.92     2416.84    217.80 o
 -28   2  26     3530.80     3945.95    256.85 o
 -26   2  26     1949.39     1840.04    165.23 o
 -24   2  26     3921.00     4123.19    208.79 o
 -22   2  26      500.85      521.22    138.19 o
 -20   2  26     2775.00     3316.58    181.75 o
 -18   2  26      215.11      331.96    123.17 o
 -16   2  26     1247.24     1185.14    172.74 o
 -14   2  26      697.11      784.08    166.73 o
 -12   2  26     3517.73     3864.83    247.84 o
 -10   2  26      780.87      793.09    235.83 o
 -29   3  26      219.85      324.45    237.33 o
 -27   3  26      113.56      123.17    166.73 o
 -25   3  26       14.68       34.55    159.22 o
 -23   3  26        5.40     -109.65    129.18 o
 -21   3  26       29.29      -91.63    142.70 o
 -19   3  26       44.35       58.58    145.70 o
 -17   3  26       36.85     -108.15    141.19 o
 -15   3  26        0.12     -160.72    160.72 o
 -13   3  26       69.23       54.07    141.19 o
 -11   3  26       93.77     -186.26    223.81 o
 -28   4  26     5054.87     6783.36    363.50 o
 -26   4  26     5085.85     5760.45    298.91 o
 -24   4  26     1683.75     1569.67    174.24 o
 -22   4  26     1370.49     1177.63    151.71 o
 -20   4  26     2840.53     3061.23    189.26 o
 -18   4  26     1058.35     1414.95    199.78 o
 -16   4  26      726.65      766.06    172.74 o
 -14   4  26       85.49       28.54    151.71 o
 -12   4  26      461.45      250.85    174.24 o
 -23   5  26       45.22       87.12    172.74 o
 -21   5  26      743.95      926.78    189.26 o
 -19   5  26       31.44      115.66    142.70 o
 -17   5  26       66.18      145.70    178.75 o
 -29   1  27       88.12      220.80    229.82 o
 -27   1  27     1146.50     1351.87    150.21 o
 -25   1  27        2.08      -18.02    148.71 o
 -23   1  27       19.09       51.07    145.70 o
 -21   1  27      809.93     1294.79    177.24 o
 -19   1  27      732.71      820.13    166.73 o
 -17   1  27      166.92      169.73    160.72 o
 -15   1  27     1339.24     1601.21    204.28 o
 -13   1  27     2076.54     2454.39    226.81 o
 -11   1  27      103.60      416.07    232.82 o
 -28   2  27      119.72       21.03    180.25 o
 -26   2  27     5202.35     5420.98    240.33 o
 -24   2  27        2.91       12.02    136.69 o
 -22   2  27      315.03      536.24    148.71 o
 -20   2  27      337.73      392.04    132.18 o
 -18   2  27        0.36       33.05    144.20 o
 -16   2  27        3.33      141.19    141.19 o
 -14   2  27      124.91       84.12    183.25 o
 -12   2  27        4.88     -165.23    222.31 o
 -27   3  27       53.42       27.04    190.76 o
 -25   3  27      216.22       97.63    133.68 o
 -23   3  27      355.45      352.99    168.23 o
 -21   3  27      581.32      681.94    147.20 o
 -19   3  27        1.02        3.00    138.19 o
 -17   3  27      951.25     1066.47    171.24 o
 -15   3  27      531.43      623.36    183.25 o
 -22   4  27      147.18      144.20    178.75 o
 -20   4  27      571.35      733.01    165.23 o
 -18   4  27      699.92      788.59    156.22 o
 -26   0  28     6088.45     6039.84    554.27 o
 -24   0  28       99.06      157.72    402.56 o
 -22   0  28      166.81       88.62    169.73 o
 -20   0  28        0.20      324.45    288.40 o
 -18   0  28      245.80       39.05    265.87 o
 -16   0  28       37.48      106.65    295.91 o
 -27   1  28     1223.48     1443.49    208.79 o
 -25   1  28        0.01       72.10    144.20 o
 -23   1  28      229.90      301.92    160.72 o
 -21   1  28        4.94      103.64    141.19 o
 -19   1  28       72.00      135.19    141.19 o
 -17   1  28       52.81      -55.58    174.24 o
 -24   2  28     1134.80     1003.39    169.73 o
 -22   2  28      792.38      823.14    153.21 o
 -20   2  28      522.94      464.14    165.23 o
 -18   2  28       66.33      -33.05    175.74 o
 
